# Supplementary material for: Exploring gene networks in two sunflower lines with contrasting leaf senescence phenotype using a system biology approach
Source: BMC Plant Biol. 2019 Oct 24;19:446. doi: 10.1186/s12870-019-2021-6 (PMC6813990; doi:10.1186/s12870-019-2021-6)
Supplement: Supplementary file 3 — Additional file 3: Table S1. Differentially expressed genes between post-anthesis vs. anthesis in the early and delayed senescence lines respectively. [file 12870_2019_2021_MOESM3_ESM.xlsx]

## Sheet: 240 shared genes
GeneID	log2FoldChange(R453)	padj (R453)	log2FoldChange (B481-6)	padj (b481-6)	Mapman Category	Mapman Description
HanXRQChr03g0082131	4.18183	2.16e-05	3.66592	0.000901438	transport.sulphate	(at1g78000 : 107.0) Encodes a sulfate transporter that can restore sulfate uptake capacity of a yeast mutant lacking sulfate transporter genes.; sulfate transporter 1;2 (SULTR1;2); CONTAINS InterPro DOMAIN/s: Sulphate transporter (InterPro:IPR011547), Sulphate transporter/antisigma-factor antagonist STAS (InterPro:IPR002645), Sulphate anion transporter, conserved site (InterPro:IPR018045), Sulpha…
HanXRQChr00c0785g0577371	3.77015	3.07e-05	2.8382	0.00792292	not assigned.unknown	(gnl|cdd|36433 : 58.9) no description available & (at2g01021 : 51.2) unknown protein; Has 30201 Blast hits to 17322 proteins in 780 species: Archae - 12; Bacteria - 1396; Metazoa - 17338; Fungi - 3422; Plants - 5037; Viruses - 0; Other Eukaryotes - 2996 (source: NCBI BLink). & (reliability: 102.4) & (original description: locus_tag=HanXRQChr00c0785g0577371 gn=HanXRQChr00c0785g0577371 begin=2900 e…
HanXRQChr00c0156g0572121	3.39174	6.33e-09	3.6743	2.71e-06	not assigned.unknown	(original description: locus_tag=HanXRQChr00c0156g0572121 gn=HanXRQChr00c0156g0572121 begin=22791 end=29608 len=6818 chr=HanXRQChr00c0156 strand=-1 sp=Helianthus annuus )
HanXRQChr06g0179041	3.38158	2.94e-05	2.13731	0.0454021	RNA.regulation of transcription.G2-like transcription factor family, GARP	(at3g46640 : 207.0) Encodes a myb family transcription factor with a single Myb DNA-binding domain (type SHAQKYF) that is unique to plants and is essential for circadian rhythms, specifically for transcriptional regulation within the circadian clock. LUX is required for normal rhythmic expression of multiple clock outputs in both constant light and darkness. It is coregulated with TOC1 and seems …
HanXRQChr00c0373g0574251	3.15013	1.64e-06	1.90773	0.0421572	not assigned.unknown	(gnl|cdd|36433 : 58.9) no description available & (at2g01021 : 51.2) unknown protein; Has 30201 Blast hits to 17322 proteins in 780 species: Archae - 12; Bacteria - 1396; Metazoa - 17338; Fungi - 3422; Plants - 5037; Viruses - 0; Other Eukaryotes - 2996 (source: NCBI BLink). & (reliability: 102.4) & (original description: locus_tag=HanXRQChr00c0373g0574251 gn=HanXRQChr00c0373g0574251 begin=19197 …
HanXRQChr00c0483g0574991	3.15013	1.64e-06	1.90773	0.0421572	not assigned.unknown	(gnl|cdd|36433 : 58.9) no description available & (at2g01021 : 51.2) unknown protein; Has 30201 Blast hits to 17322 proteins in 780 species: Archae - 12; Bacteria - 1396; Metazoa - 17338; Fungi - 3422; Plants - 5037; Viruses - 0; Other Eukaryotes - 2996 (source: NCBI BLink). & (reliability: 102.4) & (original description: locus_tag=HanXRQChr00c0483g0574991 gn=HanXRQChr00c0483g0574991 begin=14987 …
HanXRQChr10g0317921	2.95003	6.29e-10	2.43316	2.62e-05	misc.short chain dehydrogenase/reductase (SDR)	(at4g13250 : 127.0) Encodes a chlorophyll b reductase involved in the degradation of chlorophyll b and LHCII (light harvesting complex II).; NON-YELLOW COLORING 1 (NYC1); CONTAINS InterPro DOMAIN/s: NAD(P)-binding domain (InterPro:IPR016040), Glucose/ribitol dehydrogenase (InterPro:IPR002347), Short-chain dehydrogenase/reductase SDR (InterPro:IPR002198); BEST Arabidopsis thaliana protein match is…
HanXRQChr03g0075811	2.86348	0.00530431	3.39779	0.00113845	not assigned.unknown	(original description: locus_tag=HanXRQChr03g0075811 gn=HanXRQChr03g0075811 begin=107943888 end=107948304 len=4417 chr=HanXRQChr03 strand=-1 sp=Helianthus annuus def=Uncharacterized protein, supported by expression data)
HanXRQChr16g0505251	2.86197	1.22e-18	1.61268	0.000184587	not assigned.unknown	(at2g15890 : 107.0) maternal effect embryo arrest 14 (MEE14); FUNCTIONS IN: molecular_function unknown; INVOLVED IN: defense response to fungus, embryo development ending in seed dormancy; LOCATED IN: chloroplast; EXPRESSED IN: 22 plant structures; EXPRESSED DURING: 13 growth stages; Has 56 Blast hits to 56 proteins in 14 species: Archae - 0; Bacteria - 0; Metazoa - 0; Fungi - 0; Plants - 56; Vir…
HanXRQChr04g0107731	2.68695	7.25e-10	1.54154	0.00975684	not assigned.unknown	(gnl|cdd|34516 : 58.5) no description available & (gnl|cdd|38301 : 53.9) no description available & (at5g56550 : 52.4) Encodes OXIDATIVE STRESS 3 (OXS3)&#65292; involved in tolerance to heavy metals and oxidative stress.; OXIDATIVE STRESS 3 (OXS3); BEST Arabidopsis thaliana protein match is: unknown protein (TAIR:AT4G26288.1); Has 1807 Blast hits to 1807 proteins in 277 species: Archae - 0; Bacte…
HanXRQChr10g0315851	2.31685	1.19e-22	1.275	3.34e-05	minor CHO metabolism.raffinose family.raffinose synthases.putative	(at5g20250 : 972.0) encodes a member of glycosyl hydrolase family 36. Expression is induced within 3 hours of dark treatment, in senescing leaves and treatment with exogenous photosynthesis inhibitor. Induction of gene expression was suppressed in excised leaves supplied with sugar. The authors suggest that the genes expression pattern is responding to the level of sugar in the cell.; DARK INDUCI…
HanXRQChr17g0548201	2.29971	4.28e-05	1.99473	0.00546348	protein.postranslational modification.kinase.receptor like cytoplasmatic kinase VI	(at1g77280 : 135.0) Protein kinase protein with adenine nucleotide alpha hydrolases-like domain; FUNCTIONS IN: protein serine/threonine kinase activity, protein kinase activity, kinase activity, ATP binding; INVOLVED IN: protein amino acid phosphorylation, response to stress; LOCATED IN: cellular_component unknown; EXPRESSED IN: 16 plant structures; EXPRESSED DURING: 6 growth stages; CONTAINS Int…
HanXRQChr04g0115441	2.24054	0.00112502	1.86314	0.0424499	protein.degradation.serine protease	(at1g02560 : 97.4) One of several nuclear-encoded ClpPs (caseinolytic protease). Contains a highly conserved catalytic triad of Ser-type proteases (Ser-His-Asp). The name reflects nomenclature described in Adam et. al (2001).; nuclear encoded CLP protease 5 (CLPP5); FUNCTIONS IN: serine-type endopeptidase activity; INVOLVED IN: peptidyl-cysteine S-nitrosylation; LOCATED IN: in 7 components; EXPRE…
HanXRQChr12g0382111	2.23047	0.00428531	-2.43848	0.012628	not assigned.unknown	(original description: locus_tag=HanXRQChr12g0382111 gn=HanXRQChr12g0382111 begin=149133148 end=149135939 len=2792 chr=HanXRQChr12 strand=1 sp=Helianthus annuus def=Uncharacterized protein, supported by expression data)
HanXRQChr09g0254991	2.17614	0.00200106	2.32721	0.00425896	not assigned.unknown	(gnl|cdd|38301 : 62.7) no description available & (at5g02580 : 52.0) Plant protein 1589 of unknown function; CONTAINS InterPro DOMAIN/s: Conserved hypothetical protein CHP01589, plant (InterPro:IPR006476); BEST Arabidopsis thaliana protein match is: Plant protein 1589 of unknown function (TAIR:AT3G55240.1); Has 35333 Blast hits to 34131 proteins in 2444 species: Archae - 798; Bacteria - 22429; Me…
HanXRQChr09g0238791	2.16303	8.02e-08	1.84577	0.000136808	stress.biotic	(at1g72300 : 339.0) Encodes a leucine-rich repeat receptor kinase (LRR-RK) involved in the perception of PSY1. PSY1 is an 18-aa tyrosine-sulfated glycopeptide encoded by AT5G58650 that promotes cellular proliferation and expansion.; Leucine-rich receptor-like protein kinase family protein; CONTAINS InterPro DOMAIN/s: Protein kinase, ATP binding site (InterPro:IPR017441), Serine/threonine-protein …
HanXRQChr07g0186101	2.0697	2.32e-06	1.35282	0.02968	not assigned.unknown	(at2g31560 : 151.0) Protein of unknown function (DUF1685); CONTAINS InterPro DOMAIN/s: Protein of unknown function DUF1685 (InterPro:IPR012881); BEST Arabidopsis thaliana protein match is: Protein of unknown function (DUF1685) (TAIR:AT1G05870.4); Has 35333 Blast hits to 34131 proteins in 2444 species: Archae - 798; Bacteria - 22429; Metazoa - 974; Fungi - 991; Plants - 531; Viruses - 0; Other Euk…
HanXRQChr02g0058941	2.04912	0.000229975	1.98646	0.00285307	cell.organisation	(at3g18670 : 176.0) Ankyrin repeat family protein; CONTAINS InterPro DOMAIN/s: Ankyrin repeat-containing domain (InterPro:IPR020683), Ankyrin repeat (InterPro:IPR002110); BEST Arabidopsis thaliana protein match is: Ankyrin repeat family protein (TAIR:AT5G04700.1); Has 4772 Blast hits to 3121 proteins in 218 species: Archae - 7; Bacteria - 222; Metazoa - 2187; Fungi - 197; Plants - 1396; Viruses -…
HanXRQChr04g0121281	2.0247	0.000100593	2.11693	0.00141725	not assigned.unknown	(original description: locus_tag=HanXRQChr04g0121281 gn=HanXRQChr04g0121281 begin=158688891 end=158690619 len=1729 chr=HanXRQChr04 strand=1 sp=Helianthus annuus def=Uncharacterized protein, conserved in plant genome(s), supported by expression data)
HanXRQChr10g0294501	2.00043	2.63e-10	1.50744	0.000210681	hormone metabolism.ethylene.induced-regulated-responsive-activated	(at3g62550 : 73.9) Adenine nucleotide alpha hydrolases-like superfamily protein; FUNCTIONS IN: molecular_function unknown; INVOLVED IN: response to stress; LOCATED IN: vacuole; EXPRESSED IN: 21 plant structures; EXPRESSED DURING: 13 growth stages; CONTAINS InterPro DOMAIN/s: UspA (InterPro:IPR006016), Rossmann-like alpha/beta/alpha sandwich fold (InterPro:IPR014729), Universal stress protein A (I…
HanXRQChr07g0205341	1.96828	0.0180396	3.98385	3.72e-07	stress.biotic	(at1g74190 : 192.0) receptor like protein 15 (RLP15); INVOLVED IN: signal transduction; LOCATED IN: endomembrane system; CONTAINS InterPro DOMAIN/s: Leucine-rich repeat-containing N-terminal domain, type 2 (InterPro:IPR013210), Leucine-rich repeat (InterPro:IPR001611); BEST Arabidopsis thaliana protein match is: receptor like protein 13 (TAIR:AT1G74170.1); Has 128946 Blast hits to 31204 proteins …
HanXRQChr12g0383331	1.94475	0.00924126	1.92022	0.0332496	not assigned.unknown	(original description: locus_tag=HanXRQChr12g0383331 gn=HanXRQChr12g0383331 begin=156728848 end=156729376 len=529 chr=HanXRQChr12 strand=-1 sp=Helianthus annuus )
HanXRQChr01g0001591	1.91466	0.0115196	4.47182	2.83e-07	not assigned.unknown	(original description: locus_tag=HanXRQChr01g0001591 gn=HanXRQChr01g0001591 begin=5021500 end=5025259 len=3760 chr=HanXRQChr01 strand=-1 sp=Helianthus annuus def=Uncharacterized protein, supported by expression data)
HanXRQChr03g0092401	1.9058	0.00184216	1.64645	0.0289045	not assigned.unknown	(original description: locus_tag=HanXRQChr03g0092401 gn=HanXRQChr03g0092401 begin=164360924 end=164363348 len=2425 chr=HanXRQChr03 strand=-1 sp=Helianthus annuus )
HanXRQChr05g0137101	1.89818	4.69e-08	1.67146	9.2e-05	transport.misc	(at5g52450 : 243.0) MATE efflux family protein; FUNCTIONS IN: antiporter activity, drug transmembrane transporter activity, transporter activity; INVOLVED IN: response to nematode; LOCATED IN: plasma membrane, membrane; EXPRESSED IN: 24 plant structures; EXPRESSED DURING: 15 growth stages; CONTAINS InterPro DOMAIN/s: MATE family transporter related protein (InterPro:IPR015521), Multi antimicrobia…
HanXRQChr15g0475371	1.884	8.04e-06	2.71645	1.74e-09	stress.abiotic.heat	(gnl|cdd|33678 : 60.8) no description available & (at5g23240 : 53.5) DNAJ heat shock N-terminal domain-containing protein; FUNCTIONS IN: unfolded protein binding, heat shock protein binding; INVOLVED IN: protein folding; LOCATED IN: chloroplast; EXPRESSED IN: 21 plant structures; EXPRESSED DURING: 11 growth stages; CONTAINS InterPro DOMAIN/s: Molecular chaperone, heat shock protein, Hsp40, DnaJ (…
HanXRQChr04g0100771	1.87721	0.00386194	1.81259	0.0261977	protein.degradation.ubiquitin.E3.BTB/POZ Cullin3.BTB/POZ	(at5g63160 : 149.0) BTB and TAZ domain protein. Short-lived nuclear-cytoplasmic protein targeted for degradation by the 26S proteosome pathway. Acts redundantly with BT2 and BT3 during female gametophyte development.; BTB and TAZ domain protein 1 (BT1); CONTAINS InterPro DOMAIN/s: BTB/POZ (InterPro:IPR013069), Zinc finger, TAZ-type (InterPro:IPR000197), BTB/POZ fold (InterPro:IPR011333), Kelch re…
HanXRQChr15g0486961	1.82138	0.0293468	2.26329	0.0138381	transport.unspecified anions	(at3g27170 : 480.0) member of Anion channel protein family; chloride channel B (CLC-B); FUNCTIONS IN: nitrate:hydrogen symporter activity, anion channel activity, voltage-gated chloride channel activity; INVOLVED IN: chloride transport, transmembrane transport; LOCATED IN: plant-type vacuole membrane, intracellular; EXPRESSED IN: 13 plant structures; EXPRESSED DURING: 8 growth stages; CONTAINS In…
HanXRQChr15g0488431	1.82118	2.38e-06	1.81395	6.51e-05	not assigned.no ontology	(at3g29240 : 311.0) Protein of unknown function (DUF179); FUNCTIONS IN: molecular_function unknown; INVOLVED IN: biological_process unknown; LOCATED IN: chloroplast thylakoid lumen, chloroplast; EXPRESSED IN: 22 plant structures; EXPRESSED DURING: 13 growth stages; CONTAINS InterPro DOMAIN/s: Protein of unknown function DUF179 (InterPro:IPR003774); BEST Arabidopsis thaliana protein match is: Prot…
HanXRQChr02g0036021	1.79515	0.000814104	1.50788	0.0373092	misc.GDSL-motif lipase	(at5g62930 : 85.5) SGNH hydrolase-type esterase superfamily protein; FUNCTIONS IN: hydrolase activity, hydrolase activity, acting on ester bonds, carboxylesterase activity; INVOLVED IN: lipid metabolic process; LOCATED IN: cellular_component unknown; EXPRESSED IN: 23 plant structures; EXPRESSED DURING: 14 growth stages; CONTAINS InterPro DOMAIN/s: Esterase, SGNH hydrolase-type, subgroup (InterPro…
HanXRQChr08g0229691	1.78101	0.0169959	1.99064	0.025136		Uncharacterized protein, supported by expression data
HanXRQChr02g0053291	1.69469	1.58e-09	1.19672	0.00132457	RNA.regulation of transcription.CCAAT box binding factor family, HAP2	(gnl|cdd|33678 : 71.2) no description available & (at3g05690 : 66.2) Encodes a subunit of CCAAT-binding complex, binds to CCAAT box motif present in some plant promoter sequences. One of three members of this class (HAP2A, HAP2B, HAP2C), it is expressed in vegetative and reproductive tissues.; "nuclear factor Y, subunit A2" (NF-YA2); CONTAINS InterPro DOMAIN/s: CCAAT-binding transcription factor,…
HanXRQChr02g0056491	1.66238	0.00232068	1.73055	0.00812262	RNA.regulation of transcription.JUMONJI family	(at3g20810 : 137.0) 2-oxoglutarate (2OG) and Fe(II)-dependent oxygenase superfamily protein; CONTAINS InterPro DOMAIN/s: Transcription factor jumonji/aspartyl beta-hydroxylase (InterPro:IPR003347); BEST Arabidopsis thaliana protein match is: 2-oxoglutarate (2OG) and Fe(II)-dependent oxygenase superfamily protein (TAIR:AT5G19840.2); Has 35333 Blast hits to 34131 proteins in 2444 species: Archae - …
HanXRQChr15g0475851	1.64611	0.000120929	1.23968	0.0359912	minor CHO metabolism.trehalose.potential TPS/TPP	(at1g68020 : 1171.0) Encodes an enzyme putatively involved in trehalose biosynthesis. The protein has a trehalose synthase (TPS)-like domain and a trehalose phosphatase (TPP)-like domain. It can complement a yeast mutant lacking both of these activities suggesting that this is a bifunctional enzyme.; ATTPS6; CONTAINS InterPro DOMAIN/s: HAD-superfamily hydrolase, subfamily IIB (InterPro:IPR006379)…
HanXRQChr16g0522101	1.64124	0.000389828	1.89091	0.000662999	not assigned.unknown	(original description: locus_tag=HanXRQChr16g0522101 gn=HanXRQChr16g0522101 begin=143479484 end=143487779 len=8296 chr=HanXRQChr16 strand=-1 sp=Helianthus annuus def=Uncharacterized protein, supported by expression data)
HanXRQChr03g0086921	1.61231	0.00181275	1.87624	0.0015933	not assigned.unknown	(original description: locus_tag=HanXRQChr03g0086921 gn=HanXRQChr03g0086921 begin=147485654 end=147486727 len=1074 chr=HanXRQChr03 strand=1 sp=Helianthus annuus def=Uncharacterized protein, partly supported by expression data)
HanXRQChr05g0151021	1.60465	0.00553521	2.01454	0.00365994	stress.abiotic.heat	(at4g24280 : 339.0) Involved in protein import into chloroplasts during early developmental stages.; chloroplast heat shock protein 70-1 (cpHsc70-1); FUNCTIONS IN: protein binding, ATP binding; INVOLVED IN: protein folding, response to cadmium ion, protein targeting to chloroplast, response to cold; LOCATED IN: in 7 components; EXPRESSED IN: 26 plant structures; EXPRESSED DURING: 14 growth stages…
HanXRQChr11g0334871	1.60196	3.48e-10	1.09362	0.00150564	not assigned.unknown	(original description: locus_tag=HanXRQChr11g0334871 gn=HanXRQChr11g0334871 begin=69469342 end=69475120 len=5779 chr=HanXRQChr11 strand=-1 sp=Helianthus annuus def=Uncharacterized protein, supported by expression data)
HanXRQChr09g0248441	1.58612	2.8e-08	1.16981	0.00545617	amino acid metabolism.synthesis.aspartate family.lysine.LL-diaminopimelic acid aminotransferase	(at4g33680 : 283.0) Involved in disease resistance against Pseudomonas syringae. mutants have elevated SA levels, a low level of spontaneous cell death, callose deposition, and enlarged cells in leaves. genetically maps on chr 4 between L23H3 and nga1139.; ABERRANT GROWTH AND DEATH 2 (AGD2); FUNCTIONS IN: transaminase activity, copper ion binding, L,L-diaminopimelate aminotransferase activity; IN…
HanXRQChr08g0229751	1.58172	0.00101168	1.53215	0.00975041	protein.folding	(at5g06130 : 109.0) chaperone protein dnaJ-related; LOCATED IN: chloroplast; EXPRESSED IN: 22 plant structures; EXPRESSED DURING: 13 growth stages; BEST Arabidopsis thaliana protein match is: unknown protein (TAIR:AT5G61670.2); Has 30201 Blast hits to 17322 proteins in 780 species: Archae - 12; Bacteria - 1396; Metazoa - 17338; Fungi - 3422; Plants - 5037; Viruses - 0; Other Eukaryotes - 2996 (so…
HanXRQChr12g0363431	1.56464	0.00656778	2.35442	0.000110929	not assigned.no ontology	(at1g14870 : 131.0) PLANT CADMIUM RESISTANCE 2 (PCR2); FUNCTIONS IN: molecular_function unknown; INVOLVED IN: response to oxidative stress; LOCATED IN: plasma membrane; EXPRESSED IN: callus; CONTAINS InterPro DOMAIN/s: Protein of unknown function Cys-rich (InterPro:IPR006461); BEST Arabidopsis thaliana protein match is: PLAC8 family protein (TAIR:AT5G35525.1); Has 803 Blast hits to 802 proteins i…
HanXRQChr04g0115751	1.55883	0.00332299	1.42771	0.0356844	not assigned.unknown	no hits & (original description: locus_tag=HanXRQChr04g0115751 gn=HanXRQChr04g0115751 begin=133528643 end=133529263 len=621 chr=HanXRQChr04 strand=-1 sp=Helianthus annuus def=Uncharacterized protein, supported by expression data)
HanXRQChr12g0355531	1.54729	0.00371016	2.0238	0.000610563	signalling.G-proteins	(at1g52240 : 82.4) Encodes a member of KPP-like gene family, homolog of KPP (kinase partner protein) gene in tomato. Also a member of the RopGEF (guanine nucleotide exchange factor) family, containing the novel PRONE domain (plant-specific Rop nucleotide exchanger), which is exclusively active towards members of the Rop subfamily .; RHO guanyl-nucleotide exchange factor 11 (ROPGEF11); CONTAINS In…
HanXRQChr17g0543951	1.52766	0.00577934	1.43828	0.0341819	transport.amino acids	(at2g42005 : 478.0) Transmembrane amino acid transporter family protein; CONTAINS InterPro DOMAIN/s: Amino acid transporter, transmembrane (InterPro:IPR013057); BEST Arabidopsis thaliana protein match is: Transmembrane amino acid transporter family protein (TAIR:AT4G38250.1); Has 4790 Blast hits to 4701 proteins in 275 species: Archae - 16; Bacteria - 37; Metazoa - 1783; Fungi - 807; Plants - 131…
HanXRQChr06g0166521	1.51705	0.000409604	1.6499	0.00103827	RNA.regulation of transcription.AP2/EREBP, APETALA2/Ethylene-responsive element binding protein family	(at1g64380 : 162.0) encodes a member of the DREB subfamily A-6 of ERF/AP2 transcription factor family. The protein contains one AP2 domain. There are 8 members in this subfamily including RAP2.4.; Integrase-type DNA-binding superfamily protein; CONTAINS InterPro DOMAIN/s: DNA-binding, integrase-type (InterPro:IPR016177), Pathogenesis-related transcriptional factor/ERF, DNA-binding (InterPro:IPR00…
HanXRQChr08g0223401	1.50572	0.0303743	2.08517	0.00269389	stress.biotic.PR-proteins	(at2g34930 : 426.0) disease resistance family protein / LRR family protein; INVOLVED IN: signal transduction, defense response to fungus, defense response; LOCATED IN: cell wall; EXPRESSED IN: 10 plant structures; EXPRESSED DURING: 7 growth stages; CONTAINS InterPro DOMAIN/s: Leucine-rich repeat-containing N-terminal domain, type 2 (InterPro:IPR013210), Leucine-rich repeat (InterPro:IPR001611); B…
HanXRQChr08g0229141	1.451	0.00544271	1.58338	0.00972692	not assigned.unknown	no hits & (original description: locus_tag=HanXRQChr08g0229141 gn=HanXRQChr08g0229141 begin=97344649 end=97345292 len=644 chr=HanXRQChr08 strand=-1 sp=Helianthus annuus )
HanXRQChr10g0286441	1.42226	0.000893098	1.1333	0.0486378	Co-factor and vitamine metabolism.molybdenum cofactor	(at1g30910 : 101.0) Molybdenum cofactor sulfurase family protein; FUNCTIONS IN: molybdenum ion binding, Mo-molybdopterin cofactor sulfurase activity, pyridoxal phosphate binding, catalytic activity; INVOLVED IN: biological_process unknown; LOCATED IN: chloroplast; EXPRESSED IN: 22 plant structures; EXPRESSED DURING: 13 growth stages; CONTAINS InterPro DOMAIN/s: Pyruvate kinase, beta-barrel-like (…
HanXRQChr07g0190301	1.41621	3.58e-06	1.45691	4.94e-05		Putative gnk2-homologous domain; Concanavalin A-like lectin/glucanase domain; Tyrosine-protein kinase, neurotrophic receptor, type 2
HanXRQChr14g0444161	1.39881	5.01e-14	1.28008	6.6e-09	transport.misc	(at1g76520 : 71.2) Auxin efflux carrier family protein; FUNCTIONS IN: auxin:hydrogen symporter activity; INVOLVED IN: auxin polar transport, transmembrane transport; LOCATED IN: endomembrane system, integral to membrane; EXPRESSED IN: 22 plant structures; EXPRESSED DURING: 13 growth stages; CONTAINS InterPro DOMAIN/s: Auxin efflux carrier (InterPro:IPR004776); BEST Arabidopsis thaliana protein ma…
HanXRQChr10g0278851	1.35831	6.46e-05	1.09958	0.0213791	hormone metabolism.cytokinin.synthesis-degradation	(at1g22380 : 311.0) Encodes a putative UDP-glucosyl transferase. At1g22380 was initially identified as encoding the protein AAF87154, which has been classified as a bHLH protein (AtbHLH152). Subsequently it has been found that the AAF87154 protein appears to be encoded by the AT1G23970 genomic locus.; UDP-glucosyl transferase 85A3 (UGT85A3); FUNCTIONS IN: transferase activity, transferring glycos…
HanXRQChr11g0320521	1.32279	0.000585095	1.12064	0.0289045	not assigned.no ontology.glycine rich proteins	(at4g02450 : 71.6) HSP20-like chaperones superfamily protein; FUNCTIONS IN: molecular_function unknown; EXPRESSED IN: 23 plant structures; EXPRESSED DURING: 14 growth stages; CONTAINS InterPro DOMAIN/s: CS-like domain (InterPro:IPR007052), HSP20-like chaperone (InterPro:IPR008978), CS domain (InterPro:IPR017447); BEST Arabidopsis thaliana protein match is: HSP20-like chaperones superfamily protei…
HanXRQChr09g0244771	1.30231	3.64e-09	1.4541	1.48e-08	signalling.in sugar and nutrient physiology	(at2g17260 : 90.1) Encodes a glutamate receptor. Involved in calcium-programmed stomatal closure.; glutamate receptor 2 (GLR2); FUNCTIONS IN: intracellular ligand-gated ion channel activity; INVOLVED IN: cellular calcium ion homeostasis, response to light stimulus, stomatal movement; LOCATED IN: endomembrane system, membrane; EXPRESSED IN: 14 plant structures; EXPRESSED DURING: 4 anthesis, F matu…
HanXRQChr12g0381311	1.29999	1.25e-07	1.36173	1.9e-06	Co-factor and vitamine metabolism	(at4g36940 : 106.0) nicotinate phosphoribosyltransferase 1 (NAPRT1); FUNCTIONS IN: nicotinate phosphoribosyltransferase activity; INVOLVED IN: pyridine nucleotide biosynthetic process, nicotinate nucleotide salvage; LOCATED IN: cellular_component unknown; EXPRESSED IN: 22 plant structures; EXPRESSED DURING: 13 growth stages; CONTAINS InterPro DOMAIN/s: Nicotinate phosphoribosyltransferase-related…
HanXRQChr10g0306561	1.27003	0.00784716	1.80168	0.000632027	protein.synthesis.initiation	(at1g76810 : 293.0) eukaryotic translation initiation factor 2 (eIF-2) family protein; FUNCTIONS IN: translation factor activity, nucleic acid binding, GTP binding, GTPase activity; LOCATED IN: plasma membrane; EXPRESSED IN: 25 plant structures; EXPRESSED DURING: 15 growth stages; CONTAINS InterPro DOMAIN/s: Small GTP-binding protein (InterPro:IPR005225), Translation elongation factor EFTu/EF1A, …
HanXRQChr12g0366621	1.24562	0.00914676	1.51268	0.00466735	protein.degradation	(at1g20380 : 425.0) Prolyl oligopeptidase family protein; FUNCTIONS IN: serine-type peptidase activity, serine-type endopeptidase activity; INVOLVED IN: proteolysis; LOCATED IN: cellular_component unknown; EXPRESSED IN: 19 plant structures; EXPRESSED DURING: 9 growth stages; CONTAINS InterPro DOMAIN/s: Peptidase S9, prolyl oligopeptidase, catalytic domain (InterPro:IPR001375), Peptidase S9A, olig…
HanXRQChr02g0043181	1.20015	0.0126852	1.51519	0.00448053	RNA.regulation of transcription.Psudo ARR transcription factor family	(at5g61380 : 188.0) Pseudo response regulator involved in the generation of circadian rhythms. TOC1 appears to shorten the period of circumnutation speed. TOC1 contributes to the plant fitness (carbon fixation, biomass) by influencing the circadian clock period. PRR3 may increase the stability of TOC1 by preventing interactions between TOC1 and the F-box protein ZTL. Expression of TOC1 is correla…
HanXRQChr16g0507051	1.18214	0.0240827	1.42302	0.0178509	signalling.receptor kinases.DUF 26	(p10978|polx_tobac : 712.0) Retrovirus-related Pol polyprotein from transposon TNT 1-94 [Includes: Protease (EC 3.4.23.-); Reverse transcriptase (EC 2.7.7.49); Endonuclease] - Nicotiana tabacum (Common tobacco) & (at4g23160 : 329.0) Encodes a cysteine-rich receptor-like protein kinase.; cysteine-rich RLK (RECEPTOR-like protein kinase) 8 (CRK8); FUNCTIONS IN: kinase activity; INVOLVED IN: protein …
HanXRQChr05g0158811	1.16185	0.000282711	1.03513	0.0117772	RNA.RNA binding	(at5g09880 : 100.0) Splicing factor, CC1-like; FUNCTIONS IN: RNA binding, nucleotide binding, nucleic acid binding; INVOLVED IN: mRNA processing; LOCATED IN: nucleus; EXPRESSED IN: 25 plant structures; EXPRESSED DURING: 15 growth stages; CONTAINS InterPro DOMAIN/s: RNA recognition motif, RNP-1 (InterPro:IPR000504), Splicing factor, CC1-like (InterPro:IPR006509), Nucleotide-binding, alpha-beta pla…
HanXRQChr11g0320021	1.14649	0.0010444	-1.38127	0.000470151	development.unspecified	(at2g39510 : 145.0) nodulin MtN21 /EamA-like transporter family protein; FUNCTIONS IN: molecular_function unknown; INVOLVED IN: biological_process unknown; LOCATED IN: endomembrane system, membrane; EXPRESSED IN: 15 plant structures; EXPRESSED DURING: 6 growth stages; CONTAINS InterPro DOMAIN/s: Protein of unknown function DUF6, transmembrane (InterPro:IPR000620); BEST Arabidopsis thaliana protei…
HanXRQChr04g0117461	1.12482	3.33e-09	1.02706	5.67e-06	RNA.processing.3 end processing.PabN	(at5g10350 : 127.0) RNA-binding (RRM/RBD/RNP motifs) family protein; CONTAINS InterPro DOMAIN/s: RNA recognition motif, RNP-1 (InterPro:IPR000504), Nucleotide-binding, alpha-beta plait (InterPro:IPR012677); BEST Arabidopsis thaliana protein match is: RNA-binding (RRM/RBD/RNP motifs) family protein (TAIR:AT5G65260.1). & (gnl|cdd|83058 : 80.9) no description available & (gnl|cdd|38975 : 54.6) no de…
HanXRQChr04g0095321	1.09137	0.00126215	1.07247	0.0109941		Probable multidrug resistance-associated protein 6
HanXRQChr11g0341491	1.03778	0.00518751	1.24334	0.00759331	hormone metabolism.auxin.induced-regulated-responsive-activated	(at1g60690 : 147.0) NAD(P)-linked oxidoreductase superfamily protein; FUNCTIONS IN: oxidoreductase activity, aldo-keto reductase activity; INVOLVED IN: oxidation reduction; LOCATED IN: plasma membrane, chloroplast envelope; EXPRESSED IN: 22 plant structures; EXPRESSED DURING: 13 growth stages; CONTAINS InterPro DOMAIN/s: Aldo/keto reductase (InterPro:IPR001395); BEST Arabidopsis thaliana protein …
HanXRQChr16g0514001	-1.00559	0.00342589	-1.08257	0.00905584	not assigned.no ontology	(gnl|cdd|38301 : 67.3) no description available & (gnl|cdd|33678 : 58.9) no description available & (at5g64170 : 57.0) dentin sialophosphoprotein-related; FUNCTIONS IN: molecular_function unknown; INVOLVED IN: biological_process unknown; LOCATED IN: cellular_component unknown; EXPRESSED IN: 17 plant structures; EXPRESSED DURING: 9 growth stages; BEST Arabidopsis thaliana protein match is: unknown…
HanXRQChr10g0280681	-1.01336	0.00146167	-1.37148	8.38e-05	RNA.regulation of transcription.MYB domain transcription factor family	(at5g29000 : 69.3) Homeodomain-like superfamily protein; FUNCTIONS IN: DNA binding, sequence-specific DNA binding transcription factor activity; INVOLVED IN: regulation of transcription; LOCATED IN: nucleus; EXPRESSED IN: 16 plant structures; EXPRESSED DURING: 9 growth stages; CONTAINS InterPro DOMAIN/s: Homeodomain-like (InterPro:IPR009057), Myb, DNA-binding (InterPro:IPR014778), Myb-like DNA-bi…
HanXRQChr02g0040851	-1.02135	0.00508371	-1.38578	0.00119167	secondary metabolism.flavonoids.isoflavones.isoflavone reductase	(at1g75280 : 164.0) isoflavone reductase, putative, identical to SP:P52577 Isoflavone reductase homolog P3 (EC 1.3.1.-) {Arabidopsis thaliana}; contains Pfam profile PF02716: isoflavone reductase. Involved in response to oxidative stress.; NmrA-like negative transcriptional regulator family protein; FUNCTIONS IN: binding, catalytic activity; INVOLVED IN: response to oxidative stress, response to …
HanXRQChr14g0428261	-1.03444	0.000336736	-1.29727	5.08e-05	not assigned.unknown	(at1g42430 : 113.0) unknown protein; FUNCTIONS IN: molecular_function unknown; INVOLVED IN: biological_process unknown; LOCATED IN: cellular_component unknown; BEST Arabidopsis thaliana protein match is: unknown protein (TAIR:AT3G55760.3). & (gnl|cdd|38301 : 54.6) no description available & (gnl|cdd|33678 : 53.9) no description available & (reliability: 226.0) & (original description: locus_tag=H…
HanXRQChr10g0285571	-1.04373	0.00164665	-1.18107	0.00215362	transport.unspecified anions	(at3g62270 : 300.0) HCO3- transporter family; FUNCTIONS IN: anion exchanger activity; INVOLVED IN: anion transport; LOCATED IN: integral to membrane, membrane; EXPRESSED IN: 22 plant structures; EXPRESSED DURING: 13 growth stages; CONTAINS InterPro DOMAIN/s: Bicarbonate transporter, eukaryotic (InterPro:IPR003020), Bicarbonate transporter, C-terminal (InterPro:IPR011531); BEST Arabidopsis thalian…
HanXRQChr15g0480481	-1.04477	5.03e-05	-1.31483	3.97e-06	PS.lightreaction.photosystem II.LHC-II	(p27495|cb24_tobac : 486.0) Chlorophyll a-b binding protein 40, chloroplast precursor (LHCII type I CAB-40) (LHCP) - Nicotiana tabacum (Common tobacco) & (at1g29930 : 463.0) Subunit of light-harvesting complex II (LHCII),which absorbs light and transfers energy to the photosynthetic reaction center.; chlorophyll A/B binding protein 1 (CAB1); FUNCTIONS IN: chlorophyll binding; INVOLVED IN: photosy…
HanXRQChr17g0563781	-1.05591	1.2e-06	-1.14649	5.55e-06	major CHO metabolism.degradation.starch.starch cleavage.beta amylase	(o64407|amyb_vigun : 221.0) Beta-amylase (EC 3.2.1.2) (1,4-alpha-D-glucan maltohydrolase) - Vigna unguiculata (Cowpea) & (at4g15210 : 202.0) cytosolic beta-amylase expressed in rosette leaves and inducible by sugar. RAM1 mutants have reduced beta amylase in leaves and stems.; ARABIDOPSIS THALIANA BETA-AMYLASE (ATBETA-AMY); FUNCTIONS IN: beta-amylase activity; INVOLVED IN: response to herbivore, s…
HanXRQChr09g0248901	-1.05707	1.13e-05	-1.04142	0.0003853	major CHO metabolism.degradation.starch.ISA3	(at4g09020 : 176.0) Encodes an isoamylase-like protein. Mutant studies show that the gene is strongly involved in starch breakdown. A GUS-protein fusion product was shown to localize to the surface of chloroplastic structures reminiscent of starch granules. In the mutants, the chloroplastic &#945;-amylase AMY3 is upregulated.; isoamylase 3 (ISA3); FUNCTIONS IN: isoamylase activity, alpha-amylase …
HanXRQChr04g0111611	-1.06019	1.86e-06	-1.3428	5.07e-08	tetrapyrrole synthesis.chlorophyll b synthase	(q8s7e1|cao_orysa : 201.0) Chlorophyllide a oxygenase, chloroplast precursor (EC 1.13.12.14) (Chlorophyll a oxygenase) (Chlorophyll b synthase) - Oryza sativa (Rice) & (at1g44446 : 191.0) Encodes chlorophyllide <i>a</i> oxygenase which converts chlorophyllide <i>a</i> to chlorophyllide <i>b</i> by catalyzing two successive hydroxylations at the 7-methyl group of chlorophyllide <i>a</i> . Mutants …
HanXRQChr12g0376281	-1.06225	0.00190055	-1.15833	0.00387055	not assigned.unknown	(original description: locus_tag=HanXRQChr12g0376281 gn=ATPSK4 begin=95595009 end=95596327 len=1319 chr=HanXRQChr12 strand=1 sp=Helianthus annuus def=Probable phytosulfokine 4 precursor)
HanXRQChr15g0492501	-1.06265	1.39e-08	-1.1388	1.26e-07	PS.calvin cycle.GAP	(p09044|g3pb_tobac : 196.0) Glyceraldehyde-3-phosphate dehydrogenase B, chloroplast precursor (EC 1.2.1.13) (NADP-dependent glyceraldehydephosphate dehydrogenase subunit B) (Fragment) - Nicotiana tabacum (Common tobacco) & (at1g42970 : 187.0) Encodes chloroplast localized glyceraldehyde-3-phosphate dehydrogenase that can use both NADH and NADPH to reduce 1,3-diphosphate glycerate. It forms A2B2 h…
HanXRQChr01g0015511	-1.06976	0.0136471	-1.08157	0.02968	development.unspecified	(at2g44670 : 62.4) Protein of unknown function (DUF581); CONTAINS InterPro DOMAIN/s: Protein of unknown function DUF581 (InterPro:IPR007650); BEST Arabidopsis thaliana protein match is: Protein of unknown function (DUF581) (TAIR:AT4G17670.1); Has 521 Blast hits to 521 proteins in 19 species: Archae - 0; Bacteria - 0; Metazoa - 0; Fungi - 0; Plants - 521; Viruses - 0; Other Eukaryotes - 0 (source:…
HanXRQChr14g0439381	-1.07078	0.00516638	-2.7665	2.55e-19	signalling.receptor kinases.Catharanthus roseus-like RLK1	(at5g28680 : 245.0) Receptor-like kinase required for maintenance of pollen tube growth. Display polar localization at the plasma membrane of the pollen tube tip.; ANXUR2 (ANX2); FUNCTIONS IN: protein serine/threonine kinase activity, protein kinase activity, kinase activity, ATP binding; INVOLVED IN: pollen tube growth; LOCATED IN: apical plasma membrane; EXPRESSED IN: 11 plant structures; EXPRE…
HanXRQChr15g0466891	-1.07287	0.000384489	-2.09607	3.39e-12	transport.sulphate	(at3g51895 : 238.0) Encodes a sulfate transporter.; sulfate transporter 3;1 (SULTR3;1); FUNCTIONS IN: secondary active sulfate transmembrane transporter activity, transporter activity, sulfate transmembrane transporter activity; INVOLVED IN: sulfate transport, transport, transmembrane transport; LOCATED IN: integral to membrane, membrane; EXPRESSED IN: 24 plant structures; EXPRESSED DURING: 15 gr…
HanXRQChr16g0500721	-1.07858	0.0497872	-1.44284	0.0144956	RNA.regulation of transcription.Aux/IAA family	(at2g22670 : 82.8) IAA8 (IAA8) gene is auxin inducible.; indoleacetic acid-induced protein 8 (IAA8); CONTAINS InterPro DOMAIN/s: Aux/IAA-ARF-dimerisation (InterPro:IPR011525), AUX/IAA protein (InterPro:IPR003311); BEST Arabidopsis thaliana protein match is: indole-3-acetic acid inducible 9 (TAIR:AT5G65670.2). & (q5vrd1|iaa1_orysa : 82.8) Auxin-responsive protein IAA1 (Indoleacetic acid-induced pr…
HanXRQChr14g0448721	-1.08248	0.000493034	-1.35568	0.000109917	not assigned.unknown	(at3g01060 : 340.0) unknown protein; Has 35333 Blast hits to 34131 proteins in 2444 species: Archae - 798; Bacteria - 22429; Metazoa - 974; Fungi - 991; Plants - 531; Viruses - 0; Other Eukaryotes - 9610 (source: NCBI BLink). & (gnl|cdd|70912 : 51.2) no description available & (gnl|cdd|38301 : 51.2) no description available & (reliability: 680.0) & (original description: locus_tag=HanXRQChr14g044…
HanXRQChr12g0366181	-1.0919	0.00972382	-1.02164	0.014216	hormone metabolism.cytokinin.signal transduction	(at2g01830 : 444.0) Histidine kinase: cytokinin-binding receptor that transduces cytokinin signals across the plasma membrane; WOODEN LEG (WOL); FUNCTIONS IN: osmosensor activity, cytokine binding, cytokinin receptor activity, protein histidine kinase activity, phosphoprotein phosphatase activity; INVOLVED IN: in 7 processes; LOCATED IN: membrane; EXPRESSED IN: 30 plant structures; EXPRESSED DURI…
HanXRQChr09g0257671	-1.0974	2.78e-05	-1.2828	1.02e-05	not assigned.unknown	(at4g20170 : 421.0) Domain of unknown function (DUF23); CONTAINS InterPro DOMAIN/s: Protein of unknown function DUF23 (InterPro:IPR008166); BEST Arabidopsis thaliana protein match is: Domain of unknown function (DUF23) (TAIR:AT5G44670.1); Has 199 Blast hits to 199 proteins in 36 species: Archae - 0; Bacteria - 27; Metazoa - 44; Fungi - 2; Plants - 116; Viruses - 0; Other Eukaryotes - 10 (source: …
HanXRQChr07g0200631	-1.1089	4.35e-08	-1.31883	6.16e-09	protein.postranslational modification	(at5g25110 : 548.0) member of AtCIPKs; CBL-interacting protein kinase 25 (CIPK25); FUNCTIONS IN: protein serine/threonine kinase activity, protein kinase activity, kinase activity, ATP binding; INVOLVED IN: defense response to fungus; EXPRESSED IN: 9 plant structures; EXPRESSED DURING: 4 anthesis, C globular stage, petal differentiation and expansion stage; CONTAINS InterPro DOMAIN/s: Protein kin…
HanXRQChr09g0259551	-1.11095	0.00381846	-1.10842	0.0215493	protein.postranslational modification.kinase.receptor like cytoplasmatic kinase VI	(at5g65530 : 115.0) Protein kinase superfamily protein; FUNCTIONS IN: protein serine/threonine kinase activity, protein kinase activity, kinase activity, ATP binding; INVOLVED IN: protein amino acid phosphorylation; LOCATED IN: cellular_component unknown; EXPRESSED IN: 16 plant structures; EXPRESSED DURING: 8 growth stages; CONTAINS InterPro DOMAIN/s: Protein kinase, ATP binding site (InterPro:IP…
HanXRQChr14g0454701	-1.11104	0.00747583	-1.75234	6.04e-05	RNA.regulation of transcription.C2H2 zinc finger family	(at5g03150 : 239.0) JKD is a nuclear-localized putative transcription factor with three zinc finger domains. jkd mutants show a number of root patterning defects including ectopic periclinal divisions in the cortex, increased cell numbers in the cortical and epidermal layers, a disrupted QC marker expression pattern, and disorganized QC and columella cells. jkd mutants also have a reduced number …
HanXRQChr10g0313411	-1.13985	9.34e-05	-1.09195	0.00103804	not assigned.unknown	(original description: locus_tag=HanXRQChr10g0313411 gn=HanXRQChr10g0313411 begin=226104967 end=226107142 len=2176 chr=HanXRQChr10 strand=1 sp=Helianthus annuus )
HanXRQChr09g0265781	-1.14053	0.0287027	-1.94648	9.34e-05	protein.degradation.metalloprotease	(at1g70170 : 194.0) mutant has Late flowering; Early senescence; Matrix Metalloproteinase; matrix metalloproteinase (MMP); FUNCTIONS IN: metallopeptidase activity, metalloendopeptidase activity, zinc ion binding; INVOLVED IN: proteolysis, metabolic process; LOCATED IN: anchored to membrane; EXPRESSED IN: 7 plant structures; EXPRESSED DURING: L mature pollen stage, M germinated pollen stage, 4 ant…
HanXRQChr12g0357101	-1.14272	0.0136524	-1.37971	0.0106713	not assigned.unknown	no hits & (original description: locus_tag=HanXRQChr12g0357101 gn=HanXRQChr12g0357101 begin=7464582 end=7466512 len=1931 chr=HanXRQChr12 strand=-1 sp=Helianthus annuus def=Uncharacterized protein, conserved in plant genome(s), supported by expression data)
HanXRQChr15g0464991	-1.1558	0.00769872	-1.18743	0.0408214	stress.abiotic.heat	(at2g47440 : 383.0) Tetratricopeptide repeat (TPR)-like superfamily protein; FUNCTIONS IN: binding, heat shock protein binding; INVOLVED IN: protein folding; LOCATED IN: cellular_component unknown; EXPRESSED IN: 22 plant structures; EXPRESSED DURING: 13 growth stages; CONTAINS InterPro DOMAIN/s: Tetratricopeptide TPR-1 (InterPro:IPR001440), Tetratricopeptide-like helical (InterPro:IPR011990), Hea…
HanXRQChr04g0124691	-1.16457	0.00396616	-1.14711	0.0228949	misc.myrosinases-lectin-jacalin	(at5g01090 : 144.0) Concanavalin A-like lectin family protein; FUNCTIONS IN: carbohydrate binding, binding; INVOLVED IN: biological_process unknown; LOCATED IN: endomembrane system; EXPRESSED IN: 22 plant structures; EXPRESSED DURING: 13 growth stages; CONTAINS InterPro DOMAIN/s: Legume lectin, beta chain (InterPro:IPR001220), Concanavalin A-like lectin/glucanase, subgroup (InterPro:IPR013320), C…
HanXRQChr01g0001581	-1.17706	0.0417762	-1.91022	0.000733353	signalling.light	(at1g03010 : 738.0) Phototropic-responsive NPH3 family protein; FUNCTIONS IN: signal transducer activity; INVOLVED IN: response to light stimulus, pollen tube growth; EXPRESSED IN: leaf apex, inflorescence meristem, cauline leaf, root, flower; EXPRESSED DURING: M germinated pollen stage, petal differentiation and expansion stage; CONTAINS InterPro DOMAIN/s: NPH3 (InterPro:IPR004249), BTB/POZ fold…
HanXRQChr01g0005461	-1.18088	0.0108395	-1.33581	0.0141127	tetrapyrrole synthesis.unspecified	(ipr010821 : 150.28421) Chlorophyllase & (at1g19670 : 141.0) Chlorophyllase is the first enzyme involved in chlorophyll degradation. It catalyzes the hydrolysis of the ester bond to yield chlorophyllide and phytol. AtCLH1 lacks a typical signal sequence for the chloroplast. Its expression is induced rapidly by methyljasmonate, a known promoter of senescence and chlorophyll degradation.; chlorophy…
HanXRQChr14g0451941	-1.1831	1.06e-05	-1.03873	0.000955384	cell wall.cellulose synthesis	(at5g22740 : 182.0) encodes a beta-mannan synthase based on in vitro enzyme assays from heterologously expressed protein; cellulose synthase-like A02 (CSLA02); CONTAINS InterPro DOMAIN/s: Glycosyl transferase, family 2 (InterPro:IPR001173); BEST Arabidopsis thaliana protein match is: Nucleotide-diphospho-sugar transferases superfamily protein (TAIR:AT5G03760.1); Has 5133 Blast hits to 5129 protei…
HanXRQChr16g0530201	-1.18555	0.00932746	-1.47092	0.00404384	transport.sulphate	(at1g23090 : 170.0) Encodes AST91 mRNA for sulfate transporter.; sulfate transporter 91 (AST91); FUNCTIONS IN: sulfate transmembrane transporter activity; INVOLVED IN: sulfate transport, transport, transmembrane transport; LOCATED IN: integral to membrane, membrane; EXPRESSED IN: 22 plant structures; EXPRESSED DURING: 13 growth stages; CONTAINS InterPro DOMAIN/s: Sulphate transporter (InterPro:IP…
HanXRQChr14g0453271	-1.19191	0.000192924	-1.09624	0.00163943	cell wall.cell wall proteins.AGPs.AGP	(at5g06390 : 541.0) FASCICLIN-like arabinogalactan protein 17 precursor (FLA17); FUNCTIONS IN: molecular_function unknown; INVOLVED IN: cell adhesion; LOCATED IN: vacuole; EXPRESSED IN: guard cell; CONTAINS InterPro DOMAIN/s: FAS1 domain (InterPro:IPR000782); BEST Arabidopsis thaliana protein match is: FASCICLIN-like arabinogalactan protein 18 precursor (TAIR:AT3G11700.1); Has 803 Blast hits to 7…
HanXRQChr03g0063321	-1.19989	0.0072769	-1.61456	0.000840874	signalling.calcium	(at4g32060 : 139.0) calcium-binding EF hand family protein; FUNCTIONS IN: calcium ion binding; EXPRESSED IN: 24 plant structures; EXPRESSED DURING: 15 growth stages; CONTAINS InterPro DOMAIN/s: EF-Hand 1, calcium-binding site (InterPro:IPR018247), EF-HAND 2 (InterPro:IPR018249), EF-hand-like domain (InterPro:IPR011992), Calcium-binding EF-hand (InterPro:IPR002048), EF-hand (InterPro:IPR018248); H…
HanXRQChr16g0501491	-1.20967	4.8e-06	-1.30628	2.12e-05	not assigned.unknown	(at5g66440 : 56.2) unknown protein; BEST Arabidopsis thaliana protein match is: unknown protein (TAIR:AT4G34560.1); Has 1807 Blast hits to 1807 proteins in 277 species: Archae - 0; Bacteria - 0; Metazoa - 736; Fungi - 347; Plants - 385; Viruses - 0; Other Eukaryotes - 339 (source: NCBI BLink). & (gnl|cdd|36139 : 51.1) no description available & (reliability: 112.4) & (original description: locus_…
HanXRQChr10g0305251	-1.21378	0.0178698	-1.91361	0.000274345	RNA.regulation of transcription.putative transcription regulator	(at5g12080 : 336.0) mechanosensitive channel of small conductance-like 10 (MSL10); FUNCTIONS IN: mechanically-gated ion channel activity; INVOLVED IN: detection of mechanical stimulus; LOCATED IN: plasma membrane, membrane; EXPRESSED IN: 26 plant structures; EXPRESSED DURING: 13 growth stages; CONTAINS InterPro DOMAIN/s: Membrane protein, At2g17000, predicted (InterPro:IPR016688), Like-Sm ribonuc…
HanXRQChr03g0068761	-1.21903	9.33e-05	-1.2333	0.00111266	not assigned.unknown	(at2g15020 : 488.0) unknown protein; BEST Arabidopsis thaliana protein match is: unknown protein (TAIR:AT5G64190.1); Has 72 Blast hits to 72 proteins in 10 species: Archae - 0; Bacteria - 0; Metazoa - 0; Fungi - 0; Plants - 72; Viruses - 0; Other Eukaryotes - 0 (source: NCBI BLink). & (gnl|cdd|38301 : 59.2) no description available & (reliability: 976.0) & (original description: locus_tag=HanXRQC…
HanXRQChr09g0270901	-1.21927	0.0430183	-1.6422	0.00979346	not assigned.unknown	(original description: locus_tag=HanXRQChr09g0270901 gn=PIF7 begin=190983454 end=190985693 len=2240 chr=HanXRQChr09 strand=1 sp=Helianthus annuus def=Probable phytochrome-interacting factor7)
HanXRQChr13g0419361	-1.22615	4.06e-07	-1.03973	0.000581071	amino acid metabolism.degradation.branched chain group.leucine	(at2g26800 : 122.0) Aldolase superfamily protein; FUNCTIONS IN: hydroxymethylglutaryl-CoA lyase activity, catalytic activity; INVOLVED IN: leucine metabolic process, metabolic process; LOCATED IN: mitochondrion; EXPRESSED IN: 25 plant structures; EXPRESSED DURING: 15 growth stages; CONTAINS InterPro DOMAIN/s: Aldolase-type TIM barrel (InterPro:IPR013785), Pyruvate carboxyltransferase (InterPro:IP…
HanXRQChr16g0521811	-1.22786	8.92e-07	-1.05971	0.000704415	RNA.regulation of transcription.MYB-related transcription factor family	(at4g01280 : 87.4) Homeodomain-like superfamily protein; CONTAINS InterPro DOMAIN/s: SANT, DNA-binding (InterPro:IPR001005), Homeodomain-like (InterPro:IPR009057), Myb, DNA-binding (InterPro:IPR014778), HTH transcriptional regulator, Myb-type, DNA-binding (InterPro:IPR017930), Myb-like DNA-binding domain, SHAQKYF class (InterPro:IPR006447); BEST Arabidopsis thaliana protein match is: Homeodomain-…
HanXRQChr12g0376561	-1.23113	0.0069836	-1.25752	0.0135342	not assigned.unknown	(at3g02500 : 90.9) unknown protein; BEST Arabidopsis thaliana protein match is: unknown protein (TAIR:AT5G16030.1); Has 49 Blast hits to 49 proteins in 10 species: Archae - 0; Bacteria - 0; Metazoa - 0; Fungi - 0; Plants - 49; Viruses - 0; Other Eukaryotes - 0 (source: NCBI BLink). & (gnl|cdd|38301 : 66.2) no description available & (gnl|cdd|33678 : 65.4) no description available & (reliability: …
HanXRQChr08g0226331	-1.23308	0.0381428	-1.375	0.0252999	transport.metal	(at3g12750 : 126.0) A member of Zrt- and Irt-related protein (ZIP) family. transcript is induced in response to zinc deficiency in the root.; zinc transporter 1 precursor (ZIP1); FUNCTIONS IN: zinc ion transmembrane transporter activity; INVOLVED IN: response to zinc ion, zinc ion transport; LOCATED IN: endomembrane system, integral to membrane, membrane; EXPRESSED IN: 22 plant structures; EXPRES…
HanXRQChr13g0414401	-1.24373	0.00208626	-1.08598	0.00822632	misc.beta 1,3 glucan hydrolases.glucan endo-1,3-beta-glucosidase	(at1g32860 : 294.0) Glycosyl hydrolase superfamily protein; FUNCTIONS IN: cation binding, hydrolase activity, hydrolyzing O-glycosyl compounds, catalytic activity; INVOLVED IN: carbohydrate metabolic process; LOCATED IN: anchored to plasma membrane, plasma membrane, anchored to membrane; EXPRESSED IN: 18 plant structures; EXPRESSED DURING: 12 growth stages; CONTAINS InterPro DOMAIN/s: Glycoside h…
HanXRQChr14g0441881	-1.26225	2.01e-05	-1.47183	7.54e-07	not assigned.unknown	(at5g67390 : 74.3) unknown protein; BEST Arabidopsis thaliana protein match is: Plant protein of unknown function (DUF863) (TAIR:AT1G69360.1); Has 186 Blast hits to 186 proteins in 18 species: Archae - 0; Bacteria - 0; Metazoa - 0; Fungi - 0; Plants - 170; Viruses - 0; Other Eukaryotes - 16 (source: NCBI BLink). & (gnl|cdd|38301 : 53.5) no description available & (gnl|cdd|33678 : 53.1) no descrip…
HanXRQChr11g0342201	-1.28196	1.39e-06	-1.5321	5.83e-07	not assigned.unknown	(gnl|cdd|33678 : 55.4) no description available & (at3g56160 : 54.3) Sodium Bile acid symporter family; FUNCTIONS IN: bile acid:sodium symporter activity; INVOLVED IN: sodium ion transport; LOCATED IN: chloroplast, chloroplast envelope; EXPRESSED IN: 22 plant structures; EXPRESSED DURING: 13 growth stages; CONTAINS InterPro DOMAIN/s: Bile acid:sodium symporter (InterPro:IPR002657); Has 3096 Blast…
HanXRQChr03g0077911	-1.2938	0.000284969	-1.04816	0.0261814	transport.potassium	(at5g55630 : 164.0) Encodes AtTPK1 (KCO1), a member of the Arabidopsis thaliana K+ channel family of AtTPK/KCO proteins. AtTPK1 is targeted to the vacuolar membrane. Forms homomeric ion channels in vivo. Voltage-independent and Ca2+-activated K+ channel. Activated by 14-3-3 proteins.; TWO PORE K CHANNEL (KCO1); CONTAINS InterPro DOMAIN/s: Potassium channel, two pore-domain (InterPro:IPR003280), E…
HanXRQChr13g0416201	-1.30506	3.31e-08	-1.01411	0.000299982	protein.synthesis.initiation	(at1g53870 : 83.6) Protein of unknown function (DUF567); CONTAINS InterPro DOMAIN/s: Protein of unknown function DUF567 (InterPro:IPR007612); BEST Arabidopsis thaliana protein match is: Protein of unknown function (DUF567) (TAIR:AT1G53890.2); Has 35333 Blast hits to 34131 proteins in 2444 species: Archae - 798; Bacteria - 22429; Metazoa - 974; Fungi - 991; Plants - 531; Viruses - 0; Other Eukaryo…
HanXRQChr07g0197351	-1.31423	0.0499324	-1.87171	0.0285284	transport.potassium	(at2g26650 : 264.0) Encodes AKT1, a member of the Shaker family inward rectifying potassium channel predominantly expressed in predominantly in root hairs and root endodermis. This family includes five groups based on phylogenetic analysis (FEBS Letters (2007) 581: 2357): I (inward rectifying channel): AKT1 (AT2G26650), AKT5 (AT4G32500) and SPIK (also known as AKT6, AT2G25600); II (inward rectify…
HanXRQChr04g0117261	-1.32702	0.00757806	-1.3452	0.0289045	PS.lightreaction.photosystem II.LHC-II	(p27492|cb21_tobac : 469.0) Chlorophyll a-b binding protein 16, chloroplast precursor (LHCII type I CAB-16) (LHCP) - Nicotiana tabacum (Common tobacco) & (at2g34430 : 447.0) Photosystem II type I chlorophyll a/b-binding protein; light-harvesting chlorophyll-protein complex II subunit B1 (LHB1B1); FUNCTIONS IN: chlorophyll binding; INVOLVED IN: photosynthesis, light harvesting in photosystem II, p…
HanXRQChr05g0139461	-1.32802	0.00965064	-1.96743	0.00244055	secondary metabolism.flavonoids.dihydroflavonols.flavonoid 3-monooxygenase	(at4g12300 : 239.0) member of CYP706A; "cytochrome P450, family 706, subfamily A, polypeptide 4" (CYP706A4); FUNCTIONS IN: electron carrier activity, monooxygenase activity, iron ion binding, oxygen binding, heme binding; INVOLVED IN: oxidation reduction; LOCATED IN: cellular_component unknown; EXPRESSED IN: 22 plant structures; EXPRESSED DURING: 11 growth stages; CONTAINS InterPro DOMAIN/s: Cyto…
HanXRQChr14g0459421	-1.32825	0.000241875	-1.05397	0.0429951	RNA.regulation of transcription.G2-like transcription factor family, GARP	(at2g38300 : 76.6) myb-like HTH transcriptional regulator family protein; CONTAINS InterPro DOMAIN/s: Homeodomain-like (InterPro:IPR009057), Myb, DNA-binding (InterPro:IPR014778), Myb-like DNA-binding domain, SHAQKYF class (InterPro:IPR006447), HTH transcriptional regulator, Myb-type, DNA-binding (InterPro:IPR017930), Homeodomain-related (InterPro:IPR012287); BEST Arabidopsis thaliana protein mat…
HanXRQChr15g0464011	-1.32848	4.35e-08	-1.25359	8.54e-06	lipid metabolism.Phospholipid synthesis	(at2g38110 : 479.0) Encodes a protein with glycerol-3-phosphate acyltransferase activity.; glycerol-3-phosphate acyltransferase 6 (GPAT6); CONTAINS InterPro DOMAIN/s: Phospholipid/glycerol acyltransferase (InterPro:IPR002123); BEST Arabidopsis thaliana protein match is: glycerol-3-phosphate acyltransferase 8 (TAIR:AT4G00400.1); Has 444 Blast hits to 431 proteins in 52 species: Archae - 0; Bacteri…
HanXRQChr13g0393231	-1.3368	9.41e-06	-1.2243	0.000856645	secondary metabolism.flavonoids.dihydroflavonols.flavonoid 3-monooxygenase	(ipr001128 : 259.2366) Cytochrome P450 & (p37121|c76a1_solme : 221.0) Cytochrome P450 76A1 (EC 1.14.-.-) (CYPLXXVIA1) (P-450EG8) (Fragment) - Solanum melongena (Eggplant) (Aubergine) & (at2g45550 : 219.0) member of CYP76C; "cytochrome P450, family 76, subfamily C, polypeptide 4" (CYP76C4); FUNCTIONS IN: electron carrier activity, monooxygenase activity, iron ion binding, oxygen binding, heme bind…
HanXRQChr08g0213821	-1.34456	0.0151068	-1.7558	0.00214272	misc.gluco-, galacto- and mannosidases.alpha-galactosidase	(at1g68560 : 985.0) Encodes a bifunctional alpha-l-arabinofuranosidase/beta-d-xylosidase that belongs to family 3 of glycoside hydrolases.; alpha-xylosidase 1 (XYL1); FUNCTIONS IN: xyloglucan 1,6-alpha-xylosidase activity, xylan 1,4-beta-xylosidase activity, alpha-N-arabinofuranosidase activity, hydrolase activity, hydrolyzing O-glycosyl compounds; INVOLVED IN: response to cadmium ion, xylan cata…
HanXRQChr09g0242271	-1.34542	0.00477342	-1.36097	0.0205909	transport.nitrate	(at2g26690 : 226.0) Major facilitator superfamily protein; FUNCTIONS IN: transporter activity; INVOLVED IN: response to jasmonic acid stimulus, response to wounding; LOCATED IN: membrane; EXPRESSED IN: 22 plant structures; EXPRESSED DURING: 13 growth stages; CONTAINS InterPro DOMAIN/s: PTR2 family proton/oligopeptide symporter, conserved site (InterPro:IPR018456), Oligopeptide transporter (InterP…
HanXRQChr01g0016781	-1.35529	0.000118411	-1.24996	0.00410645	not assigned.unknown	(at5g22580 : 75.9) Stress responsive A/B Barrel Domain; FUNCTIONS IN: molecular_function unknown; INVOLVED IN: biological_process unknown; LOCATED IN: chloroplast; EXPRESSED IN: 22 plant structures; EXPRESSED DURING: 13 growth stages; CONTAINS InterPro DOMAIN/s: Stress responsive alpha-beta barrel (InterPro:IPR013097), Dimeric alpha-beta barrel (InterPro:IPR011008); BEST Arabidopsis thaliana prot…
HanXRQChr04g0114991	-1.38263	3.11e-05	-1.23595	0.00312934	transport.ABC transporters and multidrug resistance systems	(at3g21090 : 239.0) ABC-2 type transporter family protein; FUNCTIONS IN: ATPase activity, coupled to transmembrane movement of substances; INVOLVED IN: response to karrikin; LOCATED IN: membrane; EXPRESSED IN: 7 plant structures; EXPRESSED DURING: 6 growth stages; CONTAINS InterPro DOMAIN/s: ATPase, AAA+ type, core (InterPro:IPR003593), ABC transporter-like (InterPro:IPR003439), ABC-2 type transp…
HanXRQChr09g0273031	-1.40171	0.0135182	-1.55654	0.0196444	signalling.receptor kinases.leucine rich repeat VI	(at5g14210 : 257.0) Leucine-rich repeat protein kinase family protein; FUNCTIONS IN: protein serine/threonine kinase activity, protein kinase activity, ATP binding; INVOLVED IN: transmembrane receptor protein tyrosine kinase signaling pathway, protein amino acid phosphorylation; LOCATED IN: mitochondrion; EXPRESSED IN: 22 plant structures; EXPRESSED DURING: 13 growth stages; CONTAINS InterPro DOM…
HanXRQChr12g0357061	-1.41386	0.000352419	-1.36287	0.00459659	not assigned.unknown	no hits & (original description: locus_tag=HanXRQChr12g0357061 gn=HanXRQChr12g0357061 begin=7427949 end=7429981 len=2033 chr=HanXRQChr12 strand=-1 sp=Helianthus annuus def=Uncharacterized protein, conserved in plant genome(s), supported by expression data)
HanXRQChr12g0360851	-1.41457	0.0370334	-1.86509	0.00179885	transport.Major Intrinsic Proteins.TIP	(at3g16240 : 188.0) Delta tonoplast intrinsic protein, functions as a water channel and ammonium (NH3) transporter. Highly expressed in flower, shoot, and stem. Expression shows diurnal regulation and is induced by ammonium (NH3). Protein localized to vacuolar membrane.; delta tonoplast integral protein (DELTA-TIP); FUNCTIONS IN: water channel activity, ammonia transmembrane transporter activity,…
HanXRQChr16g0505981	-1.41569	4.48e-05	-1.21256	0.00112802	RNA.regulation of transcription.bHLH,Basic Helix-Loop-Helix family	(at4g34530 : 89.4) Encodes a transcription factor CIB1 (cryptochrome-interacting basic-helix-loop-helix). CIB1 interacts with CRY2 (cryptochrome 2) in a blue light-specific manner in yeast and Arabidopsis cells, and it acts together with additional CIB1-related proteins to promote CRY2-dependent floral initiation. CIB1 positively regulates FT expression.; cryptochrome-interacting basic-helix-loop…
HanXRQChr14g0461121	-1.42164	7.39e-15	-1.10114	7.97e-07	RNA.regulation of transcription.sigma like plant	(at1g64860 : 89.0) Subunit of chloroplast RNA polymerase, confers the ability to recognize promoter sequences on the core enzyme; sigma factor A (SIGA); CONTAINS InterPro DOMAIN/s: RNA polymerase sigma factor, region 3/4 (InterPro:IPR013324), RNA polymerase sigma factor, region 2 (InterPro:IPR013325), RNA polymerase sigma-70 region 3 (InterPro:IPR007624), RNA polymerase sigma-70 (InterPro:IPR0142…
HanXRQChr13g0387431	-1.43082	0.00088137	-1.26505	0.0228949	not assigned.no ontology	(at3g58830 : 166.0) haloacid dehalogenase (HAD) superfamily protein; FUNCTIONS IN: catalytic activity; LOCATED IN: chloroplast; EXPRESSED IN: 24 plant structures; EXPRESSED DURING: 15 growth stages; CONTAINS InterPro DOMAIN/s: HAD-superfamily hydrolase, subfamily IIIA (InterPro:IPR006549), Protein of unknown function DUF2010 (InterPro:IPR019001), HAD-superfamily phosphatase, subfamily IIIA (Inter…
HanXRQChr07g0206551	-1.44477	1.38e-05	-1.13697	0.0100193	RNA.regulation of transcription.sigma like plant	(at5g24120 : 194.0) Encodes a specialized sigma factor that functions in regulation of plastid genes and is responsible for the light-dependent transcription at the psbD LRP. Activation of SIG5 is dependent upon blue light and mediated by cryptochromes.; sigma factor E (SIGE); CONTAINS InterPro DOMAIN/s: RNA polymerase sigma factor, region 2 (InterPro:IPR013325), Winged helix-turn-helix transcrip…
HanXRQChr03g0071611	-1.44857	9.47e-15	-1.06454	5.35e-06	major CHO metabolism.synthesis.starch.AGPase	(p55243|glgl3_soltu : 159.0) Glucose-1-phosphate adenylyltransferase large subunit 3, chloroplast precursor (EC 2.7.7.27) (ADP-glucose synthase) (ADP-glucose pyrophosphorylase) (AGPase S) (Alpha-D-glucose-1-phosphate adenyl transferase) - Solanum tuberosum (Potato & (at5g19220 : 155.0) Encodes the large subunit of ADP-glucose pyrophosphorylase which catalyzes the first, rate limiting step in star…
HanXRQChr10g0317831	-1.45403	2.56e-12	-1.86138	7.18e-16	development.unspecified	(at4g13345 : 97.8) maternal effect embryo arrest 55 (MEE55); INVOLVED IN: embryo development ending in seed dormancy; LOCATED IN: membrane; EXPRESSED IN: 14 plant structures; EXPRESSED DURING: 7 growth stages; CONTAINS InterPro DOMAIN/s: TMS membrane protein/tumour differentially expressed protein (InterPro:IPR005016); BEST Arabidopsis thaliana protein match is: Serinc-domain containing serine an…
HanXRQChr10g0311761	-1.4762	1.59e-06	-1.2619	0.00104227	cell wall.pectin*esterases.PME	(q43111|pme3_phavu : 350.0) Pectinesterase-3 precursor (EC 3.1.1.11) (Pectin methylesterase 3) (PE 3) - Phaseolus vulgaris (Kidney bean) (French bean) & (at1g53840 : 345.0) encodes a pectin methylesterase; pectin methylesterase 1 (PME1); FUNCTIONS IN: pectinesterase activity; INVOLVED IN: cell wall modification; LOCATED IN: extracellular region, plasma membrane, membrane, plant-type cell wall; EX…
HanXRQChr04g0103591	-1.48899	9.77e-07	-1.21197	0.00209251	tetrapyrrole synthesis.magnesium chelatase	(at5g13630 : 236.0) Encodes magnesium chelatase involved in plastid-to-nucleus signal transduction.; GENOMES UNCOUPLED 5 (GUN5); FUNCTIONS IN: magnesium chelatase activity; INVOLVED IN: chlorophyll biosynthetic process, biosynthetic process; LOCATED IN: mitochondrion, magnesium chelatase complex, chloroplast, chloroplast inner membrane; EXPRESSED IN: 22 plant structures; EXPRESSED DURING: 13 grow…
HanXRQChr02g0053841	-1.49014	1.06e-05	-1.48232	0.000441264	misc.short chain dehydrogenase/reductase (SDR)	(at1g52340 : 227.0) Encodes a cytosolic short-chain dehydrogenase/reductase involved in the conversion of xanthoxin to ABA-aldehyde during ABA biosynthesis. Mutants are insensitive to sucrose and glucose.; ABA DEFICIENT 2 (ABA2); CONTAINS InterPro DOMAIN/s: NAD(P)-binding domain (InterPro:IPR016040), Glucose/ribitol dehydrogenase (InterPro:IPR002347), Short-chain dehydrogenase/reductase SDR (Inte…
HanXRQChr02g0042901	-1.5004	0.0198424	-2.2933	0.000217196	not assigned.unknown	(original description: locus_tag=HanXRQChr02g0042901 gn=HanXRQChr02g0042901 begin=82808523 end=82813952 len=5430 chr=HanXRQChr02 strand=-1 sp=Helianthus annuus def=Uncharacterized protein, supported by expression data)
HanXRQChr15g0473241	-1.5313	0.0345195	-2.27417	0.00247456	transport.Major Intrinsic Proteins.NIP	(q6z2t3|lsi1_orysa : 120.0) Silicon transporter LSI1 (Low silicon protein 1) - Oryza sativa (Rice) & (at1g31885 : 91.3) NOD26-like intrinsic protein 3;1 (NIP3;1); FUNCTIONS IN: transporter activity; INVOLVED IN: transport, transmembrane transport; LOCATED IN: integral to membrane, membrane; CONTAINS InterPro DOMAIN/s: Major intrinsic protein, conserved site (InterPro:IPR022357), Aquaporin (InterP…
HanXRQChr09g0271591	-1.53882	1.37e-05	-1.35776	0.00128386	not assigned.unknown	(at1g27210 : 228.0) ARM repeat superfamily protein; FUNCTIONS IN: binding; LOCATED IN: chloroplast; EXPRESSED IN: 23 plant structures; EXPRESSED DURING: 13 growth stages; CONTAINS InterPro DOMAIN/s: HEAT (InterPro:IPR000357), Armadillo-like helical (InterPro:IPR011989), HEAT, type 2 (InterPro:IPR021133), Armadillo-type fold (InterPro:IPR016024); BEST Arabidopsis thaliana protein match is: ARM rep…
HanXRQChr17g0568831	-1.54697	7.72e-05	-1.38747	0.00357479	development.unspecified	(at5g50800 : 124.0) Nodulin MtN3 family protein; LOCATED IN: endomembrane system, integral to membrane, membrane; EXPRESSED IN: 14 plant structures; EXPRESSED DURING: 9 growth stages; CONTAINS InterPro DOMAIN/s: MtN3/saliva-related transmembrane protein, conserved region (InterPro:IPR018169), RAG1-activating protein 1 homologue (InterPro:IPR018179), RAG1-activating protein-1-related (InterPro:IPR…
HanXRQChr14g0444321	-1.55803	0.0165855	-1.97412	0.00413525	secondary metabolism.flavonoids.anthocyanins	(at5g65550 : 423.0) UDP-Glycosyltransferase superfamily protein; FUNCTIONS IN: transferase activity, transferring glycosyl groups; INVOLVED IN: metabolic process; CONTAINS InterPro DOMAIN/s: UDP-glucuronosyl/UDP-glucosyltransferase (InterPro:IPR002213); BEST Arabidopsis thaliana protein match is: UDP-Glycosyltransferase superfamily protein (TAIR:AT5G49690.1); Has 1807 Blast hits to 1807 proteins …
HanXRQChr04g0099131	-1.56708	2.07e-06	-1.3292	0.00177031	hormone metabolism.cytokinin.synthesis-degradation	(at1g75450 : 202.0) This gene used to be called AtCKX6. It encodes a protein whose sequence is similar to cytokinin oxidase/dehydrogenase, which catalyzes the degradation of cytokinins.; cytokinin oxidase 5 (CKX5); CONTAINS InterPro DOMAIN/s: Cytokinin dehydrogenase 1, FAD/cytokinin binding domain (InterPro:IPR015345), FAD-binding, type 2 (InterPro:IPR016166), Oxygen oxidoreductase covalent FAD-b…
HanXRQChr04g0119781	-1.57626	0.000254184	-2.04665	1.53e-05	major CHO metabolism.synthesis.starch.starch synthase	(p19395|ssg1_orysa : 182.0) Granule-bound starch synthase 1, chloroplast precursor (EC 2.4.1.242) (Granule-bound starch synthase I) (GBSS-I) - Oryza sativa (Rice) & (at1g32900 : 165.0) UDP-Glycosyltransferase superfamily protein; FUNCTIONS IN: protein binding, transferase activity, transferring glycosyl groups; INVOLVED IN: biosynthetic process, glucan biosynthetic process; LOCATED IN: chloroplas…
HanXRQChr09g0265411	-1.58195	0.00174911	-1.59472	0.00812262	protein.degradation.metalloprotease	(at1g70170 : 178.0) mutant has Late flowering; Early senescence; Matrix Metalloproteinase; matrix metalloproteinase (MMP); FUNCTIONS IN: metallopeptidase activity, metalloendopeptidase activity, zinc ion binding; INVOLVED IN: proteolysis, metabolic process; LOCATED IN: anchored to membrane; EXPRESSED IN: 7 plant structures; EXPRESSED DURING: L mature pollen stage, M germinated pollen stage, 4 ant…
HanXRQChr07g0195691	-1.58723	0.00214701	-1.37231	0.0482787	RNA.regulation of transcription.MYB-related transcription factor family	(at3g09600 : 87.0) Homeodomain-like superfamily protein; FUNCTIONS IN: DNA binding, sequence-specific DNA binding transcription factor activity; INVOLVED IN: in 9 processes; LOCATED IN: chloroplast; EXPRESSED IN: 22 plant structures; EXPRESSED DURING: 13 growth stages; CONTAINS InterPro DOMAIN/s: SANT, DNA-binding (InterPro:IPR001005), Homeodomain-like (InterPro:IPR009057), Myb, DNA-binding (Inte…
HanXRQChr12g0376141	-1.59465	0.000691233	-1.23263	0.0484634	RNA.regulation of transcription.bHLH,Basic Helix-Loop-Helix family	(gnl|cdd|82074 : 90.6) no description available & (at4g34530 : 87.0) Encodes a transcription factor CIB1 (cryptochrome-interacting basic-helix-loop-helix). CIB1 interacts with CRY2 (cryptochrome 2) in a blue light-specific manner in yeast and Arabidopsis cells, and it acts together with additional CIB1-related proteins to promote CRY2-dependent floral initiation. CIB1 positively regulates FT expr…
HanXRQChr09g0267131	-1.61479	0.000341472	-2.74825	2.69e-10	RNA.regulation of transcription.WRKY domain transcription factor family	(at2g23320 : 114.0) Encodes WRKY DNA-binding protein 15 (WRKY15).; WRKY DNA-binding protein 15 (WRKY15); CONTAINS InterPro DOMAIN/s: DNA-binding WRKY (InterPro:IPR003657), Transcription factor, WRKY, Zn-cluster (InterPro:IPR018872); BEST Arabidopsis thaliana protein match is: WRKY DNA-binding protein 11 (TAIR:AT4G31550.1); Has 35333 Blast hits to 34131 proteins in 2444 species: Archae - 798; Bact…
HanXRQChr08g0222051	-1.62809	7.04e-05	-1.59406	0.00103827	not assigned.unknown	(at5g05480 : 379.0) Peptide-N4-(N-acetyl-beta-glucosaminyl)asparagine amidase A protein; FUNCTIONS IN: molecular_function unknown; INVOLVED IN: biological_process unknown; LOCATED IN: vacuole; EXPRESSED IN: 21 plant structures; EXPRESSED DURING: 10 growth stages; CONTAINS InterPro DOMAIN/s: Peptide-N4-(N-acetyl-beta-glucosaminyl)asparagine amidase A (InterPro:IPR021102); BEST Arabidopsis thaliana…
HanXRQChr15g0465601	-1.63059	0.00505356	-1.65438	0.0211543	development.late embryogenesis abundant	(at4g02380 : 68.2) Encodes AtLEA5 (late embryogenesis abundant like protein). Also known as SENESCENCE-ASSOCIATED GENE 21 (SAG21). Has a role on oxidative stress tolerance. mRNA levels are elevated in response to various stresses.; senescence-associated gene 21 (SAG21); CONTAINS InterPro DOMAIN/s: Late embryogenesis abundant protein, group 3 (InterPro:IPR004926); BEST Arabidopsis thaliana protein…
HanXRQChr17g0542071	-1.64409	4.39e-05	-1.21218	0.024124	cell wall.precursor synthesis.KDO pathway.arabinose-5-phosphate isomerase	(at3g54690 : 276.0) Sugar isomerase (SIS) family protein; FUNCTIONS IN: isomerase activity, sugar binding; INVOLVED IN: carbohydrate metabolic process; EXPRESSED IN: 23 plant structures; EXPRESSED DURING: 15 growth stages; CONTAINS InterPro DOMAIN/s: KpsF/GutQ (InterPro:IPR004800), Sugar isomerase (SIS) (InterPro:IPR001347), Cystathionine beta-synthase, core (InterPro:IPR000644); Has 8722 Blast h…
HanXRQChr05g0152081	-1.64429	0.000145821	-1.65503	0.00132457	lipid metabolism.exotics (steroids, squalene etc).sphingolipids	(at3g61580 : 645.0) Fatty acid/sphingolipid desaturase; CONTAINS InterPro DOMAIN/s: Fatty acid desaturase, type 1 (InterPro:IPR005804), Fatty acid/sphingolipid desaturase (InterPro:IPR012171), Cytochrome b5 (InterPro:IPR001199); BEST Arabidopsis thaliana protein match is: Fatty acid/sphingolipid desaturase (TAIR:AT2G46210.1); Has 5416 Blast hits to 5306 proteins in 857 species: Archae - 2; Bacter…
HanXRQChr10g0300001	-1.64695	0.00902786	-2.11848	0.000444595	cell.organisation.cytoskeleton.mikrotubuli	(at5g23860 : 426.0) beta-tubulin, preferentially expressed in endodermal and phloem cells of primary roots and in the vascular tissues of leaves, stems, and flowers.; tubulin beta 8 (TUB8); CONTAINS InterPro DOMAIN/s: Beta tubulin (InterPro:IPR002453), Tubulin (InterPro:IPR000217), Tubulin/FtsZ, GTPase domain (InterPro:IPR003008), Tubulin/FtsZ, N-terminal (InterPro:IPR019746), Tubulin/FtsZ, C-ter…
HanXRQChr04g0113331	-1.65312	4.55e-18	-1.80778	2.01e-17	secondary metabolism.flavonoids.dihydroflavonols	(at4g10500 : 105.0) 2-oxoglutarate (2OG) and Fe(II)-dependent oxygenase superfamily protein; FUNCTIONS IN: oxidoreductase activity, acting on paired donors, with incorporation or reduction of molecular oxygen, 2-oxoglutarate as one donor, and incorporation of one atom each of oxygen into both donors, oxidoreductase activity; INVOLVED IN: secondary metabolic process; EXPRESSED IN: 12 plant structu…
HanXRQChr08g0212141	-1.67364	5.27e-07	-1.29008	0.00319865	not assigned.unknown	(at1g70950 : 86.3) TPX2 (targeting protein for Xklp2) protein family; CONTAINS InterPro DOMAIN/s: Xklp2 targeting protein (InterPro:IPR009675); BEST Arabidopsis thaliana protein match is: unknown protein (TAIR:AT1G23060.1); Has 1245 Blast hits to 1139 proteins in 232 species: Archae - 0; Bacteria - 257; Metazoa - 305; Fungi - 75; Plants - 372; Viruses - 3; Other Eukaryotes - 233 (source: NCBI BLi…
HanXRQChr08g0209991	-1.67591	7.5e-06	-1.52876	0.000822614	amino acid metabolism.misc	(at1g69040 : 244.0) ACT-domain containing protein involved in feedback regulation of amino acid metabolism; ACT domain repeat 4 (ACR4); FUNCTIONS IN: amino acid binding; INVOLVED IN: regulation of cellular amino acid metabolic process, response to cytokinin stimulus; LOCATED IN: cytosol; EXPRESSED IN: 22 plant structures; EXPRESSED DURING: 13 growth stages; CONTAINS InterPro DOMAIN/s: Amino acid-…
HanXRQChr15g0486721	-1.67783	6.2e-06	-1.18956	0.0120535	protein.postranslational modification.kinase.receptor like cytoplasmatic kinase VII	(at1g70460 : 86.3) root hair specific 10 (RHS10); FUNCTIONS IN: protein serine/threonine kinase activity, protein kinase activity, ATP binding; INVOLVED IN: protein amino acid phosphorylation; LOCATED IN: membrane; EXPRESSED IN: root hair, root; CONTAINS InterPro DOMAIN/s: Protein kinase, ATP binding site (InterPro:IPR017441), Protein kinase, catalytic domain (InterPro:IPR000719), Serine-threonin…
HanXRQChr09g0264741	-1.69303	0.0127067	-2.48624	5.17e-05	cell wall.modification	(at1g69530 : 207.0) Member of Alpha-Expansin Gene Family. Naming convention from the Expansin Working Group (Kende et al, Plant Mol Bio). Involved in the formation of nematode-induced syncytia in roots of Arabidopsis thaliana.; expansin A1 (EXPA1); CONTAINS InterPro DOMAIN/s: Pollen allergen, N-terminal (InterPro:IPR014734), Rare lipoprotein A (InterPro:IPR005132), Pollen allergen/expansin, C-ter…
HanXRQChr17g0545111	-1.69336	1.04e-05	-1.76233	6.22e-05	transport.metal	(at1g31260 : 229.0) member of Fe(II) transporter isolog family; zinc transporter 10 precursor (ZIP10); FUNCTIONS IN: cation transmembrane transporter activity, metal ion transmembrane transporter activity; INVOLVED IN: cation transport; LOCATED IN: endomembrane system, integral to membrane, membrane; CONTAINS InterPro DOMAIN/s: Zinc/iron permease, fungal/plant (InterPro:IPR004698), Zinc/iron perm…
HanXRQChr06g0180011	-1.70177	2.49e-08	-1.12338	0.00778839	protein.postranslational modification	(at5g21222 : 330.0) protein kinase family protein; FUNCTIONS IN: protein serine/threonine kinase activity, protein kinase activity, ATP binding; INVOLVED IN: protein amino acid phosphorylation; LOCATED IN: cellular_component unknown; CONTAINS InterPro DOMAIN/s: Serine/threonine-protein kinase domain (InterPro:IPR002290), Serine/threonine-protein kinase-like domain (InterPro:IPR017442), Protein ki…
HanXRQChr09g0268511	-1.70819	3.64e-05	-1.14496	0.0166138	hormone metabolism.brassinosteroid.signal transduction.BZR	(at1g75080 : 177.0) Encodes a positive regulator of the brassinosteroid (BR) signalling pathway that mediates both downstream BR responses and negative feedback regulation of BR biosynthesis. There is evidence for phosphorylation-dependent nucleocytoplasmic shuttling of BZR1. GSK3-like kinases (including BIN2), 14-3-3 proteins, and the phosphatase BSU1 seem to participate in this process. Phospho…
HanXRQChr17g0550661	-1.72045	0.014692	-1.91985	0.0149021	lipid metabolism.exotics(steroids, squalene etc)	(at3g45070 : 355.0) P-loop containing nucleoside triphosphate hydrolases superfamily protein; FUNCTIONS IN: sulfotransferase activity; INVOLVED IN: biological_process unknown; LOCATED IN: cellular_component unknown; CONTAINS InterPro DOMAIN/s: Sulfotransferase domain (InterPro:IPR000863); BEST Arabidopsis thaliana protein match is: P-loop containing nucleoside triphosphate hydrolases superfamily …
HanXRQChr09g0249611	-1.72206	0.00025776	-1.44475	0.0277674	not assigned.no ontology	(at5g64170 : 74.7) dentin sialophosphoprotein-related; FUNCTIONS IN: molecular_function unknown; INVOLVED IN: biological_process unknown; LOCATED IN: cellular_component unknown; EXPRESSED IN: 17 plant structures; EXPRESSED DURING: 9 growth stages; BEST Arabidopsis thaliana protein match is: unknown protein (TAIR:AT3G54500.2); Has 181 Blast hits to 169 proteins in 40 species: Archae - 2; Bacteria …
HanXRQChr05g0153661	-1.72873	0.00461121	-1.76865	0.000910535	protein.degradation.aspartate protease	(at1g79720 : 494.0) Eukaryotic aspartyl protease family protein; FUNCTIONS IN: aspartic-type endopeptidase activity; INVOLVED IN: proteolysis; LOCATED IN: apoplast; EXPRESSED IN: 22 plant structures; EXPRESSED DURING: 13 growth stages; CONTAINS InterPro DOMAIN/s: Peptidase aspartic (InterPro:IPR021109), Peptidase aspartic, catalytic (InterPro:IPR009007), Peptidase A1 (InterPro:IPR001461), Peptida…
HanXRQChr12g0364241	-1.73985	8.83e-07	-1.47609	0.000827526	signalling.light	(at3g15354 : 241.0) Encodes a member of the SPA (suppressor of phyA-105) protein family (SPA1-SPA4). SPA proteins contain an N-terminal serine/threonine kinase-like motif followed by a coiled-coil structure and a C-terminal WD-repeat domain. SPA proteins function redundantly in suppressing photomorphogenesis in dark- and light-grown seedlings. SPA3 (and SPA4) predominantly regulates elongation gr…
HanXRQChr12g0365201	-1.73997	1.04e-06	-1.08777	0.0360902	polyamine metabolism.synthesis.SAM decarboxylase	(q9axe3|dcam_dauca : 495.0) S-adenosylmethionine decarboxylase proenzyme (EC 4.1.1.50) (AdoMetDC) (SamDC) [Contains: S-adenosylmethionine decarboxylase alpha chain; S-adenosylmethionine decarboxylase beta chain] - Daucus carota (Carrot) & (at5g15950 : 456.0) Adenosylmethionine decarboxylase family protein; FUNCTIONS IN: adenosylmethionine decarboxylase activity; INVOLVED IN: spermidine biosynthet…
HanXRQChr05g0159791	-1.74455	0.000599906	-1.43174	0.0353676	redox.ascorbate and glutathione.ascorbate.GDP-L-galactose-hexose-1-phosphate guanyltransferase	(at4g26850 : 145.0) Encodes a novel protein involved in ascorbate biosynthesis, which was shown to catalyze the transfer of GMP from GDP-galactose to a variety of hexose-1-phosphate acceptors. Recessive mutation has a reduced amount of vitamin C, lower level of non-photochemical quenching, and reduced rate of conversion of violaxanthin to zeaxanthin in high light.; vitamin c defective 2 (VTC2); F…
HanXRQChr14g0442861	-1.74987	0.00234577	-1.4719	0.0363757	signalling.calcium	(at2g15680 : 154.0) Calcium-binding EF-hand family protein; FUNCTIONS IN: calcium ion binding; INVOLVED IN: biological_process unknown; EXPRESSED IN: 13 plant structures; EXPRESSED DURING: 9 growth stages; CONTAINS InterPro DOMAIN/s: EF-Hand 1, calcium-binding site (InterPro:IPR018247), Recoverin (InterPro:IPR001125), EF-HAND 2 (InterPro:IPR018249), EF-hand-like domain (InterPro:IPR011992), Calci…
HanXRQChr14g0439991	-1.75745	1.12e-05	-1.16577	0.0438482	signalling.receptor kinases.leucine rich repeat VI	(at5g14210 : 348.0) Leucine-rich repeat protein kinase family protein; FUNCTIONS IN: protein serine/threonine kinase activity, protein kinase activity, ATP binding; INVOLVED IN: transmembrane receptor protein tyrosine kinase signaling pathway, protein amino acid phosphorylation; LOCATED IN: mitochondrion; EXPRESSED IN: 22 plant structures; EXPRESSED DURING: 13 growth stages; CONTAINS InterPro DOM…
HanXRQChr06g0178901	-1.76392	3.32e-23	-1.3953	2.32e-11	not assigned.unknown	(at2g29510 : 111.0) Protein of unknown function (DUF3527); CONTAINS InterPro DOMAIN/s: Protein of unknown function DUF3527 (InterPro:IPR021916); BEST Arabidopsis thaliana protein match is: Protein of unknown function (DUF3527) (TAIR:AT5G59020.1); Has 3861 Blast hits to 705 proteins in 135 species: Archae - 0; Bacteria - 66; Metazoa - 411; Fungi - 77; Plants - 149; Viruses - 10; Other Eukaryotes -…
HanXRQChr01g0017291	-1.77613	0.0342739	-2.86574	5.17e-05	signalling.receptor kinases.leucine rich repeat XI	(at3g20820 : 455.0) Leucine-rich repeat (LRR) family protein; INVOLVED IN: signal transduction, defense response; LOCATED IN: apoplast, cell wall, chloroplast, membrane; EXPRESSED IN: 23 plant structures; EXPRESSED DURING: 13 growth stages; CONTAINS InterPro DOMAIN/s: Leucine-rich repeat-containing N-terminal domain, type 2 (InterPro:IPR013210), Leucine-rich repeat (InterPro:IPR001611); BEST Arab…
HanXRQChr09g0275441	-1.77857	4.65e-06	-1.17934	0.0250292	transport.peptides and oligopeptides	(at1g52190 : 383.0) Major facilitator superfamily protein; FUNCTIONS IN: transporter activity; INVOLVED IN: oligopeptide transport; LOCATED IN: membrane; EXPRESSED IN: 22 plant structures; EXPRESSED DURING: 13 growth stages; CONTAINS InterPro DOMAIN/s: Oligopeptide transporter (InterPro:IPR000109), Major facilitator superfamily, general substrate transporter (InterPro:IPR016196); BEST Arabidopsis…
HanXRQChr09g0243101	-1.84138	3.07e-08	-1.41168	0.00140154	not assigned.unknown	(original description: locus_tag=HanXRQChr09g0243101 gn=HanXRQChr09g0243101 begin=36065732 end=36067644 len=1913 chr=HanXRQChr09 strand=1 sp=Helianthus annuus def=Uncharacterized protein, conserved in plant genome(s), supported by expression data)
HanXRQChr07g0198691	-1.8546	0.00107641	-2.23672	0.000810226	protein.degradation	(at1g55360 : 216.0) Protein of Unknown Function (DUF239); INVOLVED IN: biological_process unknown; LOCATED IN: endomembrane system; EXPRESSED IN: 22 plant structures; EXPRESSED DURING: 13 growth stages; CONTAINS InterPro DOMAIN/s: Protein of unknown function DUF239, plant (InterPro:IPR004314); BEST Arabidopsis thaliana protein match is: Protein of Unknown Function (DUF239) (TAIR:AT3G13510.1); Has…
HanXRQChr15g0482871	-1.85538	0.000713989	-1.72831	0.0135522	PS.calvin cycle.aldolase	(q40677|alfc_orysa : 107.0) Fructose-bisphosphate aldolase, chloroplast precursor (EC 4.1.2.13) (ALDP) - Oryza sativa (Rice) & (at4g38970 : 102.0) Protein is tyrosine-phosphorylated and its phosphorylation state is modulated in response to ABA in Arabidopsis thaliana seeds.; fructose-bisphosphate aldolase 2 (FBA2); FUNCTIONS IN: fructose-bisphosphate aldolase activity, catalytic activity; INVOLVE…
HanXRQChr10g0312831	-1.8588	4.65e-09	-1.27279	0.00215362	signalling.receptor kinases.legume-lectin	(at3g55550 : 663.0) Concanavalin A-like lectin protein kinase family protein; FUNCTIONS IN: kinase activity; INVOLVED IN: protein amino acid phosphorylation; LOCATED IN: plasma membrane; CONTAINS InterPro DOMAIN/s: Legume lectin, beta chain (InterPro:IPR001220), Protein kinase, ATP binding site (InterPro:IPR017441), Serine/threonine-protein kinase-like domain (InterPro:IPR017442), Concanavalin A-…
HanXRQChr07g0191251	-1.87148	0.000126901	-2.44104	5.74e-08	cell wall.degradation.pectate lyases and polygalacturonases	(at4g23820 : 274.0) Pectin lyase-like superfamily protein; FUNCTIONS IN: polygalacturonase activity; INVOLVED IN: carbohydrate metabolic process; LOCATED IN: endomembrane system; EXPRESSED IN: 22 plant structures; EXPRESSED DURING: 13 growth stages; CONTAINS InterPro DOMAIN/s: Pectin lyase fold/virulence factor (InterPro:IPR011050), Glycoside hydrolase, family 28 (InterPro:IPR000743), Pectin lyas…
HanXRQChr15g0468661	-1.87398	0.000529164	-1.46067	0.043921	RNA.regulation of transcription.Aux/IAA family	(o24542|ax22d_phaau : 175.0) Auxin-induced protein 22D (Indole-3-acetic acid-induced protein ARG13) - Phaseolus aureus (Mung bean) (Vigna radiata) & (at5g43700 : 172.0) Auxin inducible protein similar to transcription factors.; AUXIN INDUCIBLE 2-11 (ATAUX2-11); CONTAINS InterPro DOMAIN/s: Aux/IAA-ARF-dimerisation (InterPro:IPR011525), AUX/IAA protein (InterPro:IPR003311); BEST Arabidopsis thalian…
HanXRQChr14g0440161	-1.88016	0.013589	-1.92879	0.0345319	PS.lightreaction.photosystem II.PSII polypeptide subunits	(q40459|psbo_tobac : 136.0) Oxygen-evolving enhancer protein 1, chloroplast precursor (OEE1) (33 kDa subunit of oxygen evolving system of photosystem II) (OEC 33 kDa subunit) (33 kDa thylakoid membrane protein) - Nicotiana tabacum (Common tobacco) & (at3g50820 : 132.0) Encodes a protein which is an extrinsic subunit of photosystem II and which has been proposed to play a central role in stabiliza…
HanXRQChr02g0059531	-1.88309	0.0499324	-2.37303	0.00845011	cell wall.degradation.pectate lyases and polygalacturonases	(at1g04680 : 420.0) Pectin lyase-like superfamily protein; FUNCTIONS IN: lyase activity, pectate lyase activity; INVOLVED IN: biological_process unknown; LOCATED IN: membrane; EXPRESSED IN: 23 plant structures; EXPRESSED DURING: 13 growth stages; CONTAINS InterPro DOMAIN/s: Pectin lyase fold/virulence factor (InterPro:IPR011050), AmbAllergen (InterPro:IPR018082), Pectate lyase/Amb allergen (Inter…
HanXRQChr12g0379481	-1.88537	0.0495981	-2.04767	0.0229525	stress.abiotic.unspecified	(at5g61750 : 220.0) RmlC-like cupins superfamily protein; FUNCTIONS IN: manganese ion binding, nutrient reservoir activity; INVOLVED IN: response to salt stress; LOCATED IN: endomembrane system, apoplast; EXPRESSED IN: inflorescence meristem, hypocotyl, flower; EXPRESSED DURING: petal differentiation and expansion stage; CONTAINS InterPro DOMAIN/s: Cupin, RmlC-type (InterPro:IPR011051), Cupin 1 (…
HanXRQChr17g0552841	-1.88657	1.48e-05	-1.53919	0.00610187	RNA.regulation of transcription.C2C2(Zn) CO-like, Constans-like zinc finger family	(at4g27310 : 103.0) B-box type zinc finger family protein; FUNCTIONS IN: sequence-specific DNA binding transcription factor activity, zinc ion binding; INVOLVED IN: regulation of transcription; LOCATED IN: intracellular; CONTAINS InterPro DOMAIN/s: Zinc finger, B-box (InterPro:IPR000315); BEST Arabidopsis thaliana protein match is: B-box type zinc finger family protein (TAIR:AT5G54470.1); Has 180…
HanXRQChr01g0021731	-1.88867	0.00330552	-1.70646	0.033585	hormone metabolism.auxin.signal transduction	(at1g70940 : 232.0) A regulator of auxin efflux and involved in differential growth. PIN3 is expressed in gravity-sensing tissues, with PIN3 protein accumulating predominantly at the lateral cell surface. PIN3 localizes to the plasma membrane and to vesicles. In roots, PIN3 is expressed without pronounced polarity in tiers two and three of the columella cells, at the basal side of vascular cells,…
HanXRQChr02g0032231	-1.88901	0.0414445	-2.93251	0.000268411	RNA.regulation of transcription.C2C2(Zn) GATA transcription factor family	(at5g25830 : 184.0) Encodes a member of the GATA factor family of zinc finger transcription factors.; GATA transcription factor 12 (GATA12); CONTAINS InterPro DOMAIN/s: Zinc finger, NHR/GATA-type (InterPro:IPR013088), Transcription factor, GATA, plant (InterPro:IPR016679), Zinc finger, GATA-type (InterPro:IPR000679); BEST Arabidopsis thaliana protein match is: GATA transcription factor 9 (TAIR:AT…
HanXRQChr14g0440531	-1.89437	7.35e-06	-2.70089	7.62e-17	cell wall.degradation.mannan-xylose-arabinose-fucose	(at5g66460 : 157.0) Glycosyl hydrolase superfamily protein; FUNCTIONS IN: cation binding, hydrolase activity, hydrolyzing O-glycosyl compounds, catalytic activity; INVOLVED IN: carbohydrate metabolic process; LOCATED IN: endomembrane system; EXPRESSED IN: 17 plant structures; EXPRESSED DURING: 4 anthesis, C globular stage, 4 leaf senescence stage, petal differentiation and expansion stage, E expa…
HanXRQChr17g0536501	-1.895	5.95e-11	-1.31926	0.000972597	secondary metabolism.isoprenoids.terpenoids	(p93665|dcs1_goshi : 190.0) (+)-delta-cadinene synthase (EC 4.2.3.13) (D-cadinene synthase) - Gossypium hirsutum (Upland cotton) & (ipr008949 : 163.71927) Terpenoid synthase & (at5g23960 : 127.0) Encodes a sesquiterpene synthase involved in generating all of the group A sesquiterpenes found in the Arabidopsis floral volatile blend. Strongly expressed in the stigma.; terpene synthase 21 (TPS21); C…
HanXRQChr10g0294871	-1.93247	0.00469881	-2.52671	0.000610563	cell wall.cell wall proteins.proline rich proteins	(at4g38770 : 130.0) Encodes one of four proline-rich proteins in Arabidopsis which are predicted to localize to the cell wall. Transcripts are most abundant in aerial organs of the plant.; proline-rich protein 4 (PRP4); CONTAINS InterPro DOMAIN/s: Pollen Ole e 1 allergen/extensin (InterPro:IPR006041); BEST Arabidopsis thaliana protein match is: proline-rich protein 2 (TAIR:AT2G21140.1); Has 14247…
HanXRQChr10g0312141	-1.94135	0.00260582	-1.71118	0.036042	RNA.processing	(at1g08370 : 67.8) Encodes DCP1 involved in mRNA decapping. DCP1 forms a mRNA decapping complex with DCP2 (At5g13570) and VCS (VARICOSE) (At3g13300). However, unlike DCP2, DCP1 itself does not have mRNA decapping activity in vitro. DCP1, DCP2 and VCS colocalize in cytoplasmic loci, which are putative Arabidopsis mRNA processing bodies. Null mutants of DCP1, DCP2, and VCS accumulate capped mRNAs w…
HanXRQChr15g0470001	-1.95052	0.000242146	-1.63766	0.0172031		Uncharacterized protein, partly supported by expression data
HanXRQChr05g0140961	-1.95214	1.53e-10	-1.42982	6.05e-05	protein.degradation.subtilases	(at4g30020 : 321.0) PA-domain containing subtilase family protein; FUNCTIONS IN: identical protein binding, serine-type endopeptidase activity; INVOLVED IN: proteolysis, negative regulation of catalytic activity; LOCATED IN: endomembrane system, cell wall, membrane; EXPRESSED IN: 20 plant structures; EXPRESSED DURING: 13 growth stages; CONTAINS InterPro DOMAIN/s: Protease-associated PA (InterPro:…
HanXRQChr09g0268761	-1.95779	5.56e-05	-1.8321	0.00287521	signalling.receptor kinases.proline extensin like	(at3g13690 : 181.0) Protein kinase protein with adenine nucleotide alpha hydrolases-like domain; FUNCTIONS IN: protein tyrosine kinase activity, protein kinase activity, kinase activity, ATP binding; INVOLVED IN: protein amino acid phosphorylation; LOCATED IN: cellular_component unknown; EXPRESSED IN: 23 plant structures; EXPRESSED DURING: 13 growth stages; CONTAINS InterPro DOMAIN/s: Protein kin…
HanXRQChr05g0151461	-1.96486	4.89e-15	-1.51503	1.42e-07	not assigned.unknown	(at1g27210 : 205.0) ARM repeat superfamily protein; FUNCTIONS IN: binding; LOCATED IN: chloroplast; EXPRESSED IN: 23 plant structures; EXPRESSED DURING: 13 growth stages; CONTAINS InterPro DOMAIN/s: HEAT (InterPro:IPR000357), Armadillo-like helical (InterPro:IPR011989), HEAT, type 2 (InterPro:IPR021133), Armadillo-type fold (InterPro:IPR016024); BEST Arabidopsis thaliana protein match is: ARM rep…
HanXRQChr10g0315871	-1.98911	0.00214336	-1.77023	0.0189873	misc.protease inhibitor/seed storage/lipid transfer protein (LTP) family protein	(at2g10940 : 127.0) Bifunctional inhibitor/lipid-transfer protein/seed storage 2S albumin superfamily protein; FUNCTIONS IN: lipid binding; INVOLVED IN: lipid transport; LOCATED IN: chloroplast thylakoid membrane, apoplast, chloroplast, membrane; EXPRESSED IN: 21 plant structures; EXPRESSED DURING: 13 growth stages; CONTAINS InterPro DOMAIN/s: Bifunctional inhibitor/plant lipid transfer protein/s…
HanXRQChr09g0276071	-1.99449	7.51e-05	-3.20868	1.52e-05	misc.GDSL-motif lipase	(at3g16370 : 204.0) GDSL-like Lipase/Acylhydrolase superfamily protein; FUNCTIONS IN: hydrolase activity, acting on ester bonds, carboxylesterase activity; INVOLVED IN: lipid metabolic process; LOCATED IN: apoplast; EXPRESSED IN: 22 plant structures; EXPRESSED DURING: 14 growth stages; CONTAINS InterPro DOMAIN/s: Lipase, GDSL (InterPro:IPR001087); BEST Arabidopsis thaliana protein match is: GDSL-…
HanXRQChr01g0027391	-1.99678	0.00323253	-2.84744	9.66e-06	not assigned.unknown	(original description: locus_tag=HanXRQChr01g0027391 gn=HanXRQChr01g0027391 begin=143454427 end=143456126 len=1700 chr=HanXRQChr01 strand=-1 sp=Helianthus annuus def=Uncharacterized protein, partly conserved in plant genome(s), supported by expression data)
HanXRQChr11g0341241	-2.05285	2.2e-05	-1.85267	0.00232605	not assigned.unknown	(original description: locus_tag=HanXRQChr11g0341241 gn=HanXRQChr11g0341241 begin=116466017 end=116469854 len=3838 chr=HanXRQChr11 strand=1 sp=Helianthus annuus def=Uncharacterized protein, partly conserved in plant genome(s), supported by expression data)
HanXRQChr10g0305071	-2.06888	5.64e-11	-1.24214	0.00235314	RNA.regulation of transcription.bHLH,Basic Helix-Loop-Helix family	(at2g18300 : 132.0) basic helix-loop-helix (bHLH) DNA-binding superfamily protein; FUNCTIONS IN: sequence-specific DNA binding transcription factor activity; INVOLVED IN: response to cytokinin stimulus, regulation of transcription; LOCATED IN: nucleus; EXPRESSED IN: 13 plant structures; EXPRESSED DURING: 8 growth stages; CONTAINS InterPro DOMAIN/s: Helix-loop-helix DNA-binding domain (InterPro:IP…
HanXRQChr08g0217941	-2.07321	0.000270965	-1.8061	0.0265114	protein.degradation.aspartate protease	(at2g03200 : 229.0) Eukaryotic aspartyl protease family protein; FUNCTIONS IN: aspartic-type endopeptidase activity; INVOLVED IN: proteolysis; LOCATED IN: endomembrane system; EXPRESSED IN: 10 plant structures; EXPRESSED DURING: 4 anthesis, C globular stage, petal differentiation and expansion stage; CONTAINS InterPro DOMAIN/s: Peptidase aspartic (InterPro:IPR021109), Peptidase aspartic, catalyti…
HanXRQChr05g0160301	-2.11404	2.05e-08	-1.82161	1.03e-05	signalling.receptor kinases.leucine rich repeat XI	(at4g26540 : 1094.0) Leucine-rich repeat receptor-like protein kinase family protein; FUNCTIONS IN: kinase activity; INVOLVED IN: protein amino acid phosphorylation; LOCATED IN: plasma membrane; EXPRESSED IN: inflorescence meristem; CONTAINS InterPro DOMAIN/s: Protein kinase, ATP binding site (InterPro:IPR017441), Protein kinase, catalytic domain (InterPro:IPR000719), Leucine-rich repeat-containi…
HanXRQChr04g0121001	-2.11772	0.00578197	-2.00748	0.0235942	cell wall.cell wall proteins.AGPs.AGP	(at3g61640 : 53.5) arabinogalactan protein 20 (AGP20); CONTAINS InterPro DOMAIN/s: Protein of unknown function DUF1070 (InterPro:IPR009424); BEST Arabidopsis thaliana protein match is: arabinogalactan protein 16 (TAIR:AT2G46330.1); Has 106 Blast hits to 106 proteins in 13 species: Archae - 0; Bacteria - 0; Metazoa - 0; Fungi - 0; Plants - 106; Viruses - 0; Other Eukaryotes - 0 (source: NCBI BLink…
HanXRQChr14g0449771	-2.11921	0.00277925	-2.6696	0.000360354	hormone metabolism.gibberelin.induced-regulated-responsive-activated	(at1g74670 : 138.0) Gibberellin-regulated family protein; FUNCTIONS IN: molecular_function unknown; INVOLVED IN: in 6 processes; LOCATED IN: endomembrane system; EXPRESSED IN: 21 plant structures; EXPRESSED DURING: 13 growth stages; CONTAINS InterPro DOMAIN/s: Gibberellin regulated protein (InterPro:IPR003854); BEST Arabidopsis thaliana protein match is: GAST1 protein homolog 4 (TAIR:AT5G15230.1)…
HanXRQChr01g0027371	-2.11979	1.2e-09	-1.52207	0.000331601	mino acid metabolism.degradation.aspartate family.lysine.lysine decarboxylase	(at2g37210 : 107.0) Encodes a protein of unknown function. It has been crystallized and shown to be structurally almost identical to the protein encoded by At5g11950.; lysine decarboxylase family protein; FUNCTIONS IN: molecular_function unknown; INVOLVED IN: biological_process unknown; LOCATED IN: cytosol, nucleus; EXPRESSED IN: 9 plant structures; EXPRESSED DURING: 4 anthesis, E expanded cotyle…
HanXRQChr04g0118901	-2.1434	3.22e-07	-2.01708	5.15e-06	not assigned.unknown	(at5g28150 : 314.0) Plant protein of unknown function (DUF868); CONTAINS InterPro DOMAIN/s: Protein of unknown function DUF868, plant (InterPro:IPR008586); BEST Arabidopsis thaliana protein match is: Plant protein of unknown function (DUF868) (TAIR:AT3G04860.1); Has 292 Blast hits to 290 proteins in 16 species: Archae - 0; Bacteria - 0; Metazoa - 0; Fungi - 0; Plants - 292; Viruses - 0; Other Euk…
HanXRQChr12g0373671	-2.15023	2.44e-05	-2.41566	6.51e-05	misc.beta 1,3 glucan hydrolases.glucan endo-1,3-beta-glucosidase	(at2g05790 : 648.0) O-Glycosyl hydrolases family 17 protein; FUNCTIONS IN: cation binding, hydrolase activity, hydrolyzing O-glycosyl compounds, catalytic activity; INVOLVED IN: carbohydrate metabolic process; LOCATED IN: endomembrane system; EXPRESSED IN: 22 plant structures; EXPRESSED DURING: 13 growth stages; CONTAINS InterPro DOMAIN/s: X8 (InterPro:IPR012946), Glycoside hydrolase, catalytic c…
HanXRQChr07g0201681	-2.16322	5.52e-10	-1.7616	0.000330539	cell.division	(at3g55580 : 89.7) Regulator of chromosome condensation (RCC1) family protein; CONTAINS InterPro DOMAIN/s: Regulator of chromosome condensation/beta-lactamase-inhibitor protein II (InterPro:IPR009091), Regulator of chromosome condensation, RCC1 (InterPro:IPR000408); BEST Arabidopsis thaliana protein match is: Regulator of chromosome condensation (RCC1) family protein (TAIR:AT3G53830.1); Has 20178…
HanXRQChr01g0009521	-2.27458	0.000284969	-2.92272	2.65e-09	cell wall.modification	(at2g28950 : 224.0) Encodes an expansin. Naming convention from the Expansin Working Group (Kende et al, 2004. Plant Mol Bio). Involved in the formation of nematode-induced syncytia in roots of Arabidopsis thaliana.; expansin A6 (EXPA6); CONTAINS InterPro DOMAIN/s: Barwin-related endoglucanase (InterPro:IPR009009), Pollen allergen, N-terminal (InterPro:IPR014734), Expansin (InterPro:IPR002963), R…
HanXRQChr10g0307531	-2.28894	1.05e-13	-1.95354	2.33e-08	lipid metabolism.FA synthesis and FA elongation.long chain fatty acid CoA ligase	(at1g49430 : 142.0) Encodes a long chain acyl-CoA synthetase that catalyzes the synthesis of omega-hydroxy fatty acyl-CoA intermediates in the pathway to cutin synthesis. Required for repression of lateral root formation.; long-chain acyl-CoA synthetase 2 (LACS2); CONTAINS InterPro DOMAIN/s: AMP-binding, conserved site (InterPro:IPR020845), AMP-dependent synthetase/ligase (InterPro:IPR000873); BE…
HanXRQChr07g0193431	-2.29063	1.91e-07	-1.46511	0.0132342	hormone metabolism.gibberelin.synthesis-degradation.GA20 oxidase	(o04707|gao1a_wheat : 186.0) Gibberellin 20 oxidase 1-A (EC 1.14.11.-) (Gibberellin C-20 oxidase 1-B) (GA 20-oxidase 1-A) (Ta20ox1A) (TaGA20ox1-A) - Triticum aestivum (Wheat) & (at5g51810 : 185.0) Encodes gibberellin 20-oxidase. Involved in gibberellin biosynthesis. Up-regulated by far red light in elongating petioles. Not regulated by a circadian clock.; gibberellin 20 oxidase 2 (GA20OX2); CONTA…
HanXRQChr04g0126431	-2.29898	0.00592087	-2.33778	0.00765628	cell wall.cell wall proteins.AGPs.AGP	(at4g12730 : 214.0) AF333971 Arabidopsis thaliana fasciclin-like arabinogalactan-protein 2 (Fla2) mRNA, complete cds; FASCICLIN-like arabinogalactan 2 (FLA2); INVOLVED IN: response to cyclopentenone; LOCATED IN: anchored to plasma membrane, plasma membrane, anchored to membrane, membrane; EXPRESSED IN: 25 plant structures; EXPRESSED DURING: 13 growth stages; CONTAINS InterPro DOMAIN/s: FAS1 domai…
HanXRQChr10g0288171	-2.30671	9.8e-05	-2.036	0.00511574	not assigned.unknown	(gnl|cdd|33678 : 57.7) no description available & (gnl|cdd|38301 : 53.1) no description available & (at1g60060 : 51.2) Serine/threonine-protein kinase WNK (With No Lysine)-related; BEST Arabidopsis thaliana protein match is: Serine/threonine-protein kinase WNK (With No Lysine)-related (TAIR:AT5G53900.2); Has 3565 Blast hits to 2565 proteins in 80 species: Archae - 0; Bacteria - 3; Metazoa - 15; F…
HanXRQChr04g0100531	-2.31085	0.000153464	-1.68004	0.0263383	cell wall.pectin*esterases.PME	(at5g53370 : 404.0) pectin methylesterase PCR fragment F (PMEPCRF); FUNCTIONS IN: pectinesterase activity; INVOLVED IN: cell wall modification; LOCATED IN: cell wall; EXPRESSED IN: 22 plant structures; EXPRESSED DURING: 13 growth stages; CONTAINS InterPro DOMAIN/s: Pectinesterase, active site (InterPro:IPR018040), Pectin lyase fold/virulence factor (InterPro:IPR011050), Pectinesterase, catalytic …
HanXRQChr12g0362281	-2.34646	1.5e-11	-1.89385	1.4e-06	amino acid metabolism.misc	(at1g69040 : 224.0) ACT-domain containing protein involved in feedback regulation of amino acid metabolism; ACT domain repeat 4 (ACR4); FUNCTIONS IN: amino acid binding; INVOLVED IN: regulation of cellular amino acid metabolic process, response to cytokinin stimulus; LOCATED IN: cytosol; EXPRESSED IN: 22 plant structures; EXPRESSED DURING: 13 growth stages; CONTAINS InterPro DOMAIN/s: Amino acid-…
HanXRQChr10g0312801	-2.364	2.64e-14	-1.67436	1.89e-05	PS.calvin cycle.rubisco interacting	(p93431|rca_orysa : 454.0) Ribulose bisphosphate carboxylase/oxygenase activase, chloroplast precursor (RuBisCO activase) (RA) - Oryza sativa (Rice) & (at2g39730 : 431.0) Rubisco activase, a nuclear-encoded chloroplast protein that consists of two isoforms arising from alternative splicing in most plants. Required for the light activation of rubisco.; rubisco activase (RCA); FUNCTIONS IN: enzyme …
HanXRQChr16g0504381	-2.39582	0.0487179	2.77814	0.0304856	not assigned.unknown	no hits & (original description: locus_tag=HanXRQChr16g0504381 gn=HanXRQChr16g0504381 begin=27727639 end=27728878 len=1240 chr=HanXRQChr16 strand=-1 sp=Helianthus annuus )
HanXRQChr06g0175391	-2.4176	2.79e-05	-3.75642	5.83e-14	cell wall.modification	(q39857|xth_soybn : 255.0) Probable xyloglucan endotransglucosylase/hydrolase precursor (EC 2.4.1.207) (Fragment) - Glycine max (Soybean) & (at5g13870 : 254.0) EXGT-A4, endoxyloglucan transferase,; xyloglucan endotransglucosylase/hydrolase 5 (XTH5); FUNCTIONS IN: hydrolase activity, acting on glycosyl bonds, hydrolase activity, hydrolyzing O-glycosyl compounds, xyloglucan:xyloglucosyl transferase…
HanXRQChr17g0550241	-2.42015	0.00208337	-2.20557	0.00985172	not assigned.unknown	(at1g74160 : 224.0) unknown protein; BEST Arabidopsis thaliana protein match is: unknown protein (TAIR:AT1G18620.1); Has 3407 Blast hits to 2217 proteins in 314 species: Archae - 0; Bacteria - 264; Metazoa - 1296; Fungi - 318; Plants - 346; Viruses - 34; Other Eukaryotes - 1149 (source: NCBI BLink). & (gnl|cdd|38301 : 54.6) no description available & (reliability: 448.0) & (original description: …
HanXRQChr08g0235161	-2.44516	2.42e-23	-2.37135	3.23e-22	cell wall.degradation.pectate lyases and polygalacturonases	(at4g24780 : 474.0) Pectin lyase-like superfamily protein; CONTAINS InterPro DOMAIN/s: Pectin lyase fold/virulence factor (InterPro:IPR011050), AmbAllergen (InterPro:IPR018082), Pectate lyase/Amb allergen (InterPro:IPR002022), Pectin lyase fold (InterPro:IPR012334); BEST Arabidopsis thaliana protein match is: Pectin lyase-like superfamily protein (TAIR:AT5G63180.1). & (p40973|pel_lillo : 322.0) P…
HanXRQChr16g0513381	-2.45306	9.71e-08	-1.87995	0.000358256	not assigned.unknown	(original description: locus_tag=HanXRQChr16g0513381 gn=HanXRQChr16g0513381 begin=92519903 end=92521046 len=1144 chr=HanXRQChr16 strand=-1 sp=Helianthus annuus def=Uncharacterized protein, supported by expression data)
HanXRQChr09g0264411	-2.48621	1.19e-22	-2.00506	5.49e-11	RNA.regulation of transcription.MYB-related transcription factor family	(at2g46830 : 78.2) Encodes a transcriptional repressor that performs overlapping functions with LHY in a regulatory feedback loop that is closely associated with the circadian oscillator of Arabidopsis. Binds to the evening element in the promoter of TOC1 and represses TOC1 transcription. CCA1 and LHY colocalize in the nucleus and form heterodimers in vivo. CCA1 and LHY function synergistically i…
HanXRQChr12g0377361	-2.52656	8.83e-07	-1.8739	0.00356354	DNA.repair	(at5g44680 : 179.0) DNA glycosylase superfamily protein; FUNCTIONS IN: DNA-3-methyladenine glycosylase I activity, catalytic activity; INVOLVED IN: DNA repair, base-excision repair; EXPRESSED IN: 21 plant structures; EXPRESSED DURING: 13 growth stages; CONTAINS InterPro DOMAIN/s: DNA glycosylase (InterPro:IPR011257), Methyladenine glycosylase (InterPro:IPR005019); BEST Arabidopsis thaliana protei…
HanXRQChr17g0545171	-2.65114	1.68e-05	-2.80779	6.61e-09	RNA.regulation of transcription.bHLH,Basic Helix-Loop-Helix family	(at1g26945 : 81.3) Encodes a basic helix-loop-helix (bHLH) protein involved in blue/far-red light signaling. Physically interacts with HFR1 and negatively regulates its activity.; KIDARI (KDR); FUNCTIONS IN: transcription regulator activity; INVOLVED IN: response to light stimulus; LOCATED IN: nucleus, chloroplast; CONTAINS InterPro DOMAIN/s: Helix-loop-helix DNA-binding domain (InterPro:IPR00109…
HanXRQChr17g0548831	-2.65486	0.00559174	-2.3951	0.0201674	redox.thioredoxin	(at1g53300 : 253.0) tetratricopetide-repeat thioredoxin-like 1 (TTL1); FUNCTIONS IN: binding; INVOLVED IN: cell redox homeostasis; EXPRESSED IN: 22 plant structures; EXPRESSED DURING: 13 growth stages; CONTAINS InterPro DOMAIN/s: Molecular chaperone, heat shock protein, Hsp40, DnaJ (InterPro:IPR015609), Tetratricopeptide TPR-1 (InterPro:IPR001440), Thioredoxin fold (InterPro:IPR012335), Tetratric…
HanXRQChr16g0525511	-2.68843	2.64e-09	-2.25307	1.12e-05	signalling.calcium	(at5g13460 : 97.8) IQ-domain 11 (IQD11); FUNCTIONS IN: calmodulin binding; INVOLVED IN: biological_process unknown; LOCATED IN: plasma membrane; EXPRESSED IN: 22 plant structures; EXPRESSED DURING: 13 growth stages; CONTAINS InterPro DOMAIN/s: IQ calmodulin-binding region (InterPro:IPR000048); BEST Arabidopsis thaliana protein match is: IQ-domain 12 (TAIR:AT5G03960.1); Has 1807 Blast hits to 1807…
HanXRQChr13g0402501	-2.69969	1.66e-21	-2.08087	1.7e-10	not assigned.unknown	(at5g11420 : 311.0) FUNCTIONS IN: molecular_function unknown; INVOLVED IN: biological_process unknown; LOCATED IN: cell wall, plant-type cell wall; EXPRESSED IN: 23 plant structures; EXPRESSED DURING: 13 growth stages; CONTAINS InterPro DOMAIN/s: Protein of unknown function DUF642 (InterPro:IPR006946), Galactose-binding domain-like (InterPro:IPR008979); BEST Arabidopsis thaliana protein match is:…
HanXRQChr08g0210821	-2.71223	1.96e-07	-2.48872	1.9e-05	cell wall.modification	(at1g26770 : 197.0) Encodes an expansin. Naming convention from the Expansin Working Group (Kende et al, Plant Mol Bio). Involved in the formation of nematode-induced syncytia in roots of Arabidopsis thaliana.; expansin A10 (EXPA10); CONTAINS InterPro DOMAIN/s: Pollen allergen, N-terminal (InterPro:IPR014734), Rare lipoprotein A (InterPro:IPR005132), Pollen allergen/expansin, C-terminal (InterPro…
HanXRQChr01g0021581	-2.7247	0.00660198	-3.14801	0.00178267	stress.biotic	(at1g58170 : 206.0) Disease resistance-responsive (dirigent-like protein) family protein; FUNCTIONS IN: molecular_function unknown; INVOLVED IN: N-terminal protein myristoylation, lignan biosynthetic process, defense response; LOCATED IN: endomembrane system; EXPRESSED IN: 17 plant structures; EXPRESSED DURING: 6 growth stages; CONTAINS InterPro DOMAIN/s: Plant disease resistance response protein…
HanXRQChr06g0178231	-2.76618	0.00629564	-2.85846	0.00364346	misc.invertase/pectin methylesterase inhibitor family protein	(at5g20740 : 166.0) Plant invertase/pectin methylesterase inhibitor superfamily protein; FUNCTIONS IN: enzyme inhibitor activity, pectinesterase inhibitor activity, pectinesterase activity; INVOLVED IN: biological_process unknown; LOCATED IN: endomembrane system; EXPRESSED IN: 13 plant structures; EXPRESSED DURING: 7 growth stages; CONTAINS InterPro DOMAIN/s: Pectinesterase inhibitor (InterPro:IP…
HanXRQChr04g0114001	-2.84724	0.0115086	-4.33617	8.32e-06	cell wall.modification	(at2g40610 : 194.0) member of Alpha-Expansin Gene Family. Naming convention from the Expansin Working Group (Kende et al, 2004. Plant Mol Bio). Involved in the formation of nematode-induced syncytia in roots of Arabidopsis thaliana.; expansin A8 (EXPA8); INVOLVED IN: plant-type cell wall modification involved in multidimensional cell growth, syncytium formation, unidimensional cell growth, plant-…
HanXRQChr11g0335331	-2.85171	0.0113775	-2.5168	0.0400271	hormone metabolism.auxin.induced-regulated-responsive-activated	(at3g12955 : 69.3) SAUR-like auxin-responsive protein family ; FUNCTIONS IN: molecular_function unknown; INVOLVED IN: response to auxin stimulus; LOCATED IN: mitochondrion; EXPRESSED IN: 6 plant structures; EXPRESSED DURING: petal differentiation and expansion stage, D bilateral stage; CONTAINS InterPro DOMAIN/s: Auxin responsive SAUR protein (InterPro:IPR003676); BEST Arabidopsis thaliana protei…
HanXRQChr05g0156151	-2.9044	7.71e-06	-2.14331	0.0051846	cell wall.degradation.pectate lyases and polygalacturonases	(at4g24780 : 469.0) Pectin lyase-like superfamily protein; CONTAINS InterPro DOMAIN/s: Pectin lyase fold/virulence factor (InterPro:IPR011050), AmbAllergen (InterPro:IPR018082), Pectate lyase/Amb allergen (InterPro:IPR002022), Pectin lyase fold (InterPro:IPR012334); BEST Arabidopsis thaliana protein match is: Pectin lyase-like superfamily protein (TAIR:AT5G63180.1). & (p40973|pel_lillo : 320.0) P…
HanXRQChr10g0317181	-2.90722	0.00185521	-2.32722	0.00425896	metal handling	(at1g23000 : 62.4) Heavy metal transport/detoxification superfamily protein ; FUNCTIONS IN: metal ion binding; INVOLVED IN: metal ion transport; LOCATED IN: cellular_component unknown; EXPRESSED IN: 12 plant structures; EXPRESSED DURING: 6 growth stages; CONTAINS InterPro DOMAIN/s: Heavy metal transport/detoxification protein (InterPro:IPR006121); BEST Arabidopsis thaliana protein match is: Heavy…
HanXRQChr09g0245171	-2.9099	5.06e-12	-2.68761	8.89e-14	RNA.regulation of transcription.unclassified	(at4g30410 : 116.0) sequence-specific DNA binding transcription factors; BEST Arabidopsis thaliana protein match is: unknown protein (TAIR:AT5G57780.1); Has 35333 Blast hits to 34131 proteins in 2444 species: Archae - 798; Bacteria - 22429; Metazoa - 974; Fungi - 991; Plants - 531; Viruses - 0; Other Eukaryotes - 9610 (source: NCBI BLink). & (gnl|cdd|33678 : 56.6) no description available & (gnl|…
HanXRQChr01g0005901	-2.94027	1.4e-16	-3.53335	8.83e-14	misc.GDSL-motif lipase	(at2g19060 : 95.9) SGNH hydrolase-type esterase superfamily protein; FUNCTIONS IN: lipase activity, hydrolase activity, acting on ester bonds; INVOLVED IN: lipid metabolic process; LOCATED IN: endomembrane system; EXPRESSED IN: root; CONTAINS InterPro DOMAIN/s: Lipase, GDSL (InterPro:IPR001087), Esterase, SGNH hydrolase-type (InterPro:IPR013830); BEST Arabidopsis thaliana protein match is: GDSL-l…
HanXRQChr17g0533201	-2.97718	0.000203647	-2.43197	0.00137168	misc.cytochrome P450	(at1g63710 : 798.0) Encodes a member of the CYP86A subfamily of cytochrome p450 genes. Expressed at highest level in mature stems and flowers.; "cytochrome P450, family 86, subfamily A, polypeptide 7" (CYP86A7); FUNCTIONS IN: alkane 1-monooxygenase activity, oxygen binding; INVOLVED IN: fatty acid metabolic process; LOCATED IN: endomembrane system; EXPRESSED IN: 11 plant structures; EXPRESSED DUR…
HanXRQChr10g0285371	-3.00383	1.34e-15	-2.11643	1.2e-06	stress.abiotic.heat	(at2g47440 : 483.0) Tetratricopeptide repeat (TPR)-like superfamily protein; FUNCTIONS IN: binding, heat shock protein binding; INVOLVED IN: protein folding; LOCATED IN: cellular_component unknown; EXPRESSED IN: 22 plant structures; EXPRESSED DURING: 13 growth stages; CONTAINS InterPro DOMAIN/s: Tetratricopeptide TPR-1 (InterPro:IPR001440), Tetratricopeptide-like helical (InterPro:IPR011990), Hea…
HanXRQChr09g0258061	-3.07594	2.2e-05	-2.91519	0.00100271	development.storage proteins	(at3g54950 : 195.0) patatin-like protein 6 (PLA IIIA); CONTAINS InterPro DOMAIN/s: Acyl transferase/acyl hydrolase/lysophospholipase (InterPro:IPR016035), Patatin (InterPro:IPR002641); BEST Arabidopsis thaliana protein match is: PATATIN-like protein 6 (TAIR:AT2G39220.1); Has 1058 Blast hits to 1055 proteins in 202 species: Archae - 0; Bacteria - 325; Metazoa - 24; Fungi - 32; Plants - 544; Viruse…
HanXRQChr02g0048821	-3.16323	4.96e-09	-2.82052	1.05e-05	stress.abiotic	(at5g52060 : 134.0) A member of Arabidopsis BAG (Bcl-2-associated athanogene) proteins, plant homologs of mammalian regulators of apoptosis. Plant BAG proteins are multi-functional and remarkably similar to their animal counterparts, as they regulate apoptotic-like processes ranging from pathogen attack, to abiotic stress, to plant development.; BCL-2-associated athanogene 1 (BAG1); INVOLVED IN: …
HanXRQChr09g0264401	-3.29625	1.3e-13	-2.74026	4.75e-07	RNA.regulation of transcription.MYB-related transcription factor family	(at2g46830 : 79.3) Encodes a transcriptional repressor that performs overlapping functions with LHY in a regulatory feedback loop that is closely associated with the circadian oscillator of Arabidopsis. Binds to the evening element in the promoter of TOC1 and represses TOC1 transcription. CCA1 and LHY colocalize in the nucleus and form heterodimers in vivo. CCA1 and LHY function synergistically i…
HanXRQChr00c0492g0575051	-3.37048	7.27e-05	-4.49917	5.01e-07	PS.lightreaction.photosystem II.PSII polypeptide subunits	(q9bbt1|psbc_lotja : 250.0) Photosystem II 44 kDa reaction center protein (P6 protein) (CP43) - Lotus japonicus & (atcg00280 : 245.0) chloroplast gene encoding a CP43 subunit of the photosystem II reaction center. promoter contains a blue-light responsive element.; photosystem II reaction center protein C (PSBC); FUNCTIONS IN: chlorophyll binding; INVOLVED IN: photosynthesis, light reaction; LOCA…
HanXRQChr10g0289061	-3.54372	3e-07	-2.44631	0.0065748	cell wall.cell wall proteins.proline rich proteins	(at4g38770 : 118.0) Encodes one of four proline-rich proteins in Arabidopsis which are predicted to localize to the cell wall. Transcripts are most abundant in aerial organs of the plant.; proline-rich protein 4 (PRP4); CONTAINS InterPro DOMAIN/s: Pollen Ole e 1 allergen/extensin (InterPro:IPR006041); BEST Arabidopsis thaliana protein match is: proline-rich protein 2 (TAIR:AT2G21140.1); Has 14247…
HanXRQChr13g0403971	-3.57363	1.19e-06	-2.53522	0.000308229	signalling.receptor kinases.leucine rich repeat XI	(at3g20820 : 462.0) Leucine-rich repeat (LRR) family protein; INVOLVED IN: signal transduction, defense response; LOCATED IN: apoplast, cell wall, chloroplast, membrane; EXPRESSED IN: 23 plant structures; EXPRESSED DURING: 13 growth stages; CONTAINS InterPro DOMAIN/s: Leucine-rich repeat-containing N-terminal domain, type 2 (InterPro:IPR013210), Leucine-rich repeat (InterPro:IPR001611); BEST Arab…
HanXRQChr07g0203691	-3.65411	1.56e-26	-1.81984	1.88e-05	cell wall.modification	(at2g40610 : 229.0) member of Alpha-Expansin Gene Family. Naming convention from the Expansin Working Group (Kende et al, 2004. Plant Mol Bio). Involved in the formation of nematode-induced syncytia in roots of Arabidopsis thaliana.; expansin A8 (EXPA8); INVOLVED IN: plant-type cell wall modification involved in multidimensional cell growth, syncytium formation, unidimensional cell growth, plant-…
HanXRQChr09g0262011	-3.69541	7.49e-05	-3.31553	0.000632027	cell wall.modification	(at2g40610 : 205.0) member of Alpha-Expansin Gene Family. Naming convention from the Expansin Working Group (Kende et al, 2004. Plant Mol Bio). Involved in the formation of nematode-induced syncytia in roots of Arabidopsis thaliana.; expansin A8 (EXPA8); INVOLVED IN: plant-type cell wall modification involved in multidimensional cell growth, syncytium formation, unidimensional cell growth, plant-…
HanXRQChr13g0403071	-3.98046	9.36e-05	-3.67924	0.000880987	misc.protease inhibitor/seed storage/lipid transfer protein (LTP) family protein	(at2g45180 : 120.0) Bifunctional inhibitor/lipid-transfer protein/seed storage 2S albumin superfamily protein; FUNCTIONS IN: lipid binding; INVOLVED IN: lipid transport; LOCATED IN: chloroplast thylakoid membrane; EXPRESSED IN: 22 plant structures; EXPRESSED DURING: 13 growth stages; CONTAINS InterPro DOMAIN/s: Bifunctional inhibitor/plant lipid transfer protein/seed storage (InterPro:IPR016140),…
HanXRQChr08g0208481	-4.04749	6.36e-11	-3.00549	4.61e-07	cell wall.degradation.pectate lyases and polygalacturonases	(at5g63180 : 500.0) Pectin lyase-like superfamily protein; CONTAINS InterPro DOMAIN/s: Pectin lyase fold/virulence factor (InterPro:IPR011050), AmbAllergen (InterPro:IPR018082), Pectate lyase/Amb allergen (InterPro:IPR002022), Pectin lyase fold (InterPro:IPR012334), Parallel beta-helix repeat (InterPro:IPR006626); BEST Arabidopsis thaliana protein match is: Pectin lyase-like superfamily protein (…
HanXRQChr17g0537851	-4.23657	1.41e-06	-2.39525	0.0092825	secondary metabolism.phenylpropanoids	(at1g32100 : 160.0) Encodes a pinoresinol reductase involved in lignan biosynthesis. Expressed strongly in roots and less strongly in stems. Shows specificity for pinoresinol and not lariciresinol.; pinoresinol reductase 1 (PRR1); CONTAINS InterPro DOMAIN/s: NAD(P)-binding domain (InterPro:IPR016040), NmrA-like (InterPro:IPR008030); BEST Arabidopsis thaliana protein match is: pinoresinol reductas…
HanXRQChr17g0536681	-5.02093	5.78e-15	-2.78048	8.57e-11	not assigned.unknown	(original description: locus_tag=HanXRQChr17g0536681 gn=HanXRQChr17g0536681 begin=10814753 end=10816198 len=1446 chr=HanXRQChr17 strand=1 sp=Helianthus annuus def=Uncharacterized protein, supported by expression data)

## Sheet: 861 genes R453
GeneID	log2FoldChange	padj	category	Description
HanXRQChr06g0168451	-2.53988	0.00362265	'amino acid metabolism.degradation.aromatic aa.tryptophan'	'(at5g65940 : 75.1) hydrolyzes beta-hydroxyisobutyryl-CoA; beta-hydroxyisobutyryl-CoA hydrolase 1 (CHY1); CONTAINS InterPro DOMAIN/s: Crotonase, core (InterPro:IPR001753); BEST Arabidopsis thaliana protein match is: ATP-dependent caseinolytic (Clp) protease/crotonase family protein (TAIR:AT2G30660.1); Has 31609 Blast hits to 31599 proteins in 2217 species: Archae - 411; Bacteria - 21537; Metazoa …
HanXRQChr03g0060011	1.9325	0.0336912	'amino acid metabolism.degradation.aspartate family.lysine'	'(at4g33150 : 162.0) lysine-ketoglutarate reductase/saccharopine dehydrogenase bifunctional enzyme; CONTAINS InterPro DOMAIN/s: Saccharopine dehydrogenase / Homospermidine synthase (InterPro:IPR005097); Has 1125 Blast hits to 1121 proteins in 331 species: Archae - 40; Bacteria - 296; Metazoa - 110; Fungi - 190; Plants - 55; Viruses - 0; Other Eukaryotes - 434 (source: NCBI BLink). & (gnl|cdd|3830…
HanXRQChr15g0485791	-1.81325	0.000241309	'amino acid metabolism.degradation.aspartate family.methionine'	'(at3g23810 : 482.0) S-adenosyl-l-homocysteine (SAH) hydrolase 2 (SAHH2); FUNCTIONS IN: adenosylhomocysteinase activity; INVOLVED IN: one-carbon metabolic process; LOCATED IN: plasma membrane, vacuole, membrane; EXPRESSED IN: 33 plant structures; EXPRESSED DURING: 15 growth stages; CONTAINS InterPro DOMAIN/s: S-adenosyl-L-homocysteine hydrolase (InterPro:IPR000043), S-adenosyl-L-homocysteine hydr…
HanXRQChr11g0331361	1.10711	0.000521887	'amino acid metabolism.degradation.branched chain group.leucine'	'(at4g34030 : 283.0) MCC-B is involved in leucine degradation in mitochondria. The active protein is a dimer of MCC-A and MCC-B. MCC-A is biotinylated whereas MCC-B is not.; 3-methylcrotonyl-CoA carboxylase (MCCB); FUNCTIONS IN: biotin carboxylase activity, cobalt ion binding, methylcrotonoyl-CoA carboxylase activity, zinc ion binding; INVOLVED IN: leucine catabolic process; LOCATED IN: mitochond…
HanXRQChr16g0510841	1.49845	0.0117458	'amino acid metabolism.degradation.branched chain group.shared'	'(at2g38400 : 136.0) alanine:glyoxylate aminotransferase 2 homolog (AGT3) mRNA,; alanine:glyoxylate aminotransferase 3 (AGT3); FUNCTIONS IN: pyridoxal phosphate binding, transaminase activity, catalytic activity, alanine-glyoxylate transaminase activity; EXPRESSED IN: 22 plant structures; EXPRESSED DURING: 15 growth stages; CONTAINS InterPro DOMAIN/s: Pyridoxal phosphate-dependent transferase, ma…
HanXRQChr14g0439411	-5.06945	8.83e-08	'amino acid metabolism.degradation.glutamate family.proline'	'(at5g38710 : 282.0) Methylenetetrahydrofolate reductase family protein; FUNCTIONS IN: proline dehydrogenase activity; INVOLVED IN: oxidation reduction, proline catabolic process, glutamate biosynthetic process; EXPRESSED IN: 21 plant structures; EXPRESSED DURING: 12 growth stages; CONTAINS InterPro DOMAIN/s: Proline dehydrogenase (InterPro:IPR002872), Proline oxidase (InterPro:IPR015659); BEST A…
HanXRQChr16g0514411	1.01062	6.69e-06	'amino acid metabolism.synthesis.aromatic aa.chorismate.3-deoxy-D-arabino-heptulosonate 7-phosphate synthase'	'(p37822|arog_soltu : 190.0) Phospho-2-dehydro-3-deoxyheptonate aldolase 2, chloroplast precursor (EC 2.5.1.54) (Phospho-2-keto-3-deoxyheptonate aldolase 2) (DAHP synthetase 2) (3-deoxy-D-arabino-heptulosonate 7-phosphate synthase 2) - Solanum tuberosum (Potato) & (at4g33510 : 187.0) Enzyme catalyzing the first committed step in aromatic amino acid biosynthesis; 3-deoxy-d-arabino-heptulosonate 7-…
HanXRQChr12g0370561	1.98555	0.0237377	'amino acid metabolism.synthesis.aromatic aa.tryptophan.anthranilate synthase'	'(at3g55870 : 170.0) ADC synthase superfamily protein; FUNCTIONS IN: oxo-acid-lyase activity, anthranilate synthase activity; INVOLVED IN: tryptophan biosynthetic process, biosynthetic process; LOCATED IN: endomembrane system; EXPRESSED IN: sepal, male gametophyte, flower, carpel, cultured cell; EXPRESSED DURING: 4 anthesis, petal differentiation and expansion stage; CONTAINS InterPro DOMAIN/s: A…
HanXRQChr11g0325161	-1.53608	0.00175058	'amino acid metabolism.synthesis.aspartate family.methionine.cystathionine gamma-synthase'	'(at3g01120 : 134.0) encodes a cystathionine gamma-synthase, which performs the first committed step in methionine biosynthesis. A conserved motif of 13 amino acids in the first exon is required for posttranscriptional autoregulation. This enzyme shares the same substrate as threonine synthase (TS) and its absence transcriptionally affects 8 genes in the genome.; METHIONINE OVERACCUMULATION 1 (MT…
HanXRQChr10g0294381	1.16089	5.23e-05	'amino acid metabolism.synthesis.serine-glycine-cysteine group.cysteine.OASTL'	'(q00834|cysk_spiol : 159.0) Cysteine synthase (EC 2.5.1.47) (O-acetylserine sulfhydrylase) (O-acetylserine (Thiol)-lyase) (CSase A) (OAS-TL A) - Spinacia oleracea (Spinach) & (at3g22460 : 157.0) Encodes a member of a family of genes with O-acetylserine(thiol)lyase activity.; O-acetylserine (thiol) lyase (OAS-TL) isoform A2 (OASA2); FUNCTIONS IN: pyridoxal phosphate binding, cysteine synthase act…
HanXRQChr15g0466441	1.82841	3.43e-06	'amino acid metabolism.synthesis.serine-glycine-cysteine group.glycine.sarcosine oxidase'	'(at2g24580 : 208.0) FAD-dependent oxidoreductase family protein; FUNCTIONS IN: sarcosine oxidase activity; INVOLVED IN: tetrahydrofolate metabolic process, oxidation reduction; LOCATED IN: cellular_component unknown; EXPRESSED IN: 23 plant structures; EXPRESSED DURING: 13 growth stages; CONTAINS InterPro DOMAIN/s: FAD dependent oxidoreductase (InterPro:IPR006076), Sarcosine oxidase, monomeric (I…
HanXRQChr06g0181361	2.16213	2.37e-09	'Biodegradation of Xenobiotics.lactoylglutathione lyase'	'(at1g15380 : 128.0) Lactoylglutathione lyase / glyoxalase I family protein; CONTAINS InterPro DOMAIN/s: Glyoxalase/bleomycin resistance protein/dioxygenase (InterPro:IPR004360); BEST Arabidopsis thaliana protein match is: Lactoylglutathione lyase / glyoxalase I family protein (TAIR:AT1G80160.1); Has 35333 Blast hits to 34131 proteins in 2444 species: Archae - 798; Bacteria - 22429; Metazoa - 974…
HanXRQChr05g0131531	-3.09251	0.00812896	'Biodegradation of Xenobiotics'	'(at5g23530 : 179.0) carboxyesterase 18 (CXE18); CONTAINS InterPro DOMAIN/s: Alpha/beta hydrolase fold-3 (InterPro:IPR013094); BEST Arabidopsis thaliana protein match is: alpha/beta-Hydrolases superfamily protein (TAIR:AT5G27320.1); Has 1807 Blast hits to 1807 proteins in 277 species: Archae - 0; Bacteria - 0; Metazoa - 736; Fungi - 347; Plants - 385; Viruses - 0; Other Eukaryotes - 339 (source: …
HanXRQChr05g0155061	1.49313	2.14e-05	'cell wall.cell wall proteins'	'(at3g48530 : 137.0) SNF1-related protein kinase regulatory subunit gamma 1 (KING1); FUNCTIONS IN: molecular_function unknown; INVOLVED IN: biological_process unknown; LOCATED IN: plant-type cell wall; EXPRESSED IN: 23 plant structures; EXPRESSED DURING: 13 growth stages; CONTAINS InterPro DOMAIN/s: Cystathionine beta-synthase, core (InterPro:IPR000644); BEST Arabidopsis thaliana protein match is…
HanXRQChr08g0236781	1.09048	0.0499044	'cell wall.cell wall proteins'	'(at3g48530 : 139.0) SNF1-related protein kinase regulatory subunit gamma 1 (KING1); FUNCTIONS IN: molecular_function unknown; INVOLVED IN: biological_process unknown; LOCATED IN: plant-type cell wall; EXPRESSED IN: 23 plant structures; EXPRESSED DURING: 13 growth stages; CONTAINS InterPro DOMAIN/s: Cystathionine beta-synthase, core (InterPro:IPR000644); BEST Arabidopsis thaliana protein match is…
HanXRQChr01g0026481	-1.14967	0.0182732	'cell wall.cellulose synthesis.cellulose synthase'	'(at4g32410 : 348.0) Encodes a cellulose synthase isomer. CESA1 mutants have cellulose defect in the primary cell wall. Multiple lines of evidence suggest that CESA1, along with CESA3 and CESA6 are present in the same plasma membrane complex for cellulose biosynthesis. lasma membrane complex for cellulose biosynthesis. As inferred from the null role of secondary wall-type CesAs, included in a set…
HanXRQChr16g0506721	-1.19396	0.0141033	'cell wall.cellulose synthesis.cellulose synthase'	'(at2g32540 : 213.0) encodes a gene similar to cellulose synthase; cellulose synthase-like B4 (CSLB04); FUNCTIONS IN: cellulose synthase activity, transferase activity, transferring glycosyl groups, transferase activity; INVOLVED IN: cellulose biosynthetic process, polysaccharide biosynthetic process; LOCATED IN: membrane; CONTAINS InterPro DOMAIN/s: Cellulose synthase (InterPro:IPR005150); BEST …
HanXRQChr04g0127031	-1.53072	3.38e-06	'cell wall.cellulose synthesis.cellulose synthase'	'(at2g32540 : 227.0) encodes a gene similar to cellulose synthase; cellulose synthase-like B4 (CSLB04); FUNCTIONS IN: cellulose synthase activity, transferase activity, transferring glycosyl groups, transferase activity; INVOLVED IN: cellulose biosynthetic process, polysaccharide biosynthetic process; LOCATED IN: membrane; CONTAINS InterPro DOMAIN/s: Cellulose synthase (InterPro:IPR005150); BEST …
HanXRQChr13g0391131	2.43193	0.00100113	'cell wall.degradation.mannan-xylose-arabinose-fucose'	'(p83344|xynb_prupe : 266.0) Putative beta-D-xylosidase (EC 3.2.1.-) (PpAz152) (Fragment) - Prunus persica (Peach) & (at5g49360 : 237.0) Encodes a bifunctional {beta}-D-xylosidase/{alpha}-L-arabinofuranosidase required for pectic arabinan modification. Located in the extracellular matrix. Gene is expressed specifically in tissues undergoing secondary wall thickening. This is a member of glycosyl …
HanXRQChr17g0538471	1.37514	0.00196292	'cell wall.degradation.pectate lyases and polygalacturonases'	'(p35336|pglr_actch : 100.0) Polygalacturonase precursor (EC 3.2.1.15) (PG) (Pectinase) - Actinidia chinensis (Kiwi) (Yangtao) & (at2g41850 : 99.4) ADPG2.; polygalacturonase abscission zone A. thaliana (PGAZAT); FUNCTIONS IN: polygalacturonase activity; INVOLVED IN: cell wall modification involved in abscission, fruit dehiscence, floral organ abscission, anther dehiscence, carbohydrate metabolic …
HanXRQChr14g0461991	1.24395	0.0361831	'cell wall.degradation'	'(at5g62150 : 101.0) peptidoglycan-binding LysM domain-containing protein; FUNCTIONS IN: molecular_function unknown; INVOLVED IN: cell wall macromolecule catabolic process; LOCATED IN: endomembrane system; EXPRESSED IN: 15 plant structures; EXPRESSED DURING: 6 growth stages; BEST Arabidopsis thaliana protein match is: peptidoglycan-binding LysM domain-containing protein (TAIR:AT4G25433.1); Has 63…
HanXRQChr17g0570851	-2.4208	0.00124632	'cell wall.modification'	'(at1g69530 : 213.0) Member of Alpha-Expansin Gene Family. Naming convention from the Expansin Working Group (Kende et al, Plant Mol Bio). Involved in the formation of nematode-induced syncytia in roots of Arabidopsis thaliana.; expansin A1 (EXPA1); CONTAINS InterPro DOMAIN/s: Pollen allergen, N-terminal (InterPro:IPR014734), Rare lipoprotein A (InterPro:IPR005132), Pollen allergen/expansin, C-te…
HanXRQChr14g0460101	-2.81315	1.75e-07	'cell wall.modification'	'(at2g40610 : 221.0) member of Alpha-Expansin Gene Family. Naming convention from the Expansin Working Group (Kende et al, 2004. Plant Mol Bio). Involved in the formation of nematode-induced syncytia in roots of Arabidopsis thaliana.; expansin A8 (EXPA8); INVOLVED IN: plant-type cell wall modification involved in multidimensional cell growth, syncytium formation, unidimensional cell growth, plant…
HanXRQChr13g0423901	-1.76903	0.0247356	'cell wall.pectin synthesis.homogalacturonan.Galacturonic Acid Trnasferase'	'(at3g61130 : 390.0) Encodes a protein with putative galacturonosyltransferase activity.; galacturonosyltransferase 1 (GAUT1); CONTAINS InterPro DOMAIN/s: Glycosyl transferase, family 8 (InterPro:IPR002495); BEST Arabidopsis thaliana protein match is: galacturonosyltransferase 3 (TAIR:AT4G38270.2); Has 1521 Blast hits to 1503 proteins in 273 species: Archae - 4; Bacteria - 491; Metazoa - 148; Fun…
HanXRQChr05g0137551	-1.07888	0.0208337	'cell wall.pectin*esterases.PME'	'(at5g53370 : 394.0) pectin methylesterase PCR fragment F (PMEPCRF); FUNCTIONS IN: pectinesterase activity; INVOLVED IN: cell wall modification; LOCATED IN: cell wall; EXPRESSED IN: 22 plant structures; EXPRESSED DURING: 13 growth stages; CONTAINS InterPro DOMAIN/s: Pectinesterase, active site (InterPro:IPR018040), Pectin lyase fold/virulence factor (InterPro:IPR011050), Pectinesterase, catalytic…
HanXRQChr09g0277271	-1.94002	0.0345429	'cell wall.pectin*esterases.PME'	'(p83218|pme_dauca : 414.0) Pectinesterase (EC 3.1.1.11) (Pectin methylesterase) (PE) - Daucus carota (Carrot) & (at3g14310 : 382.0) encodes a pectin methylesterase, targeted by a cellulose binding protein (CBP) from the parasitic nematode Heterodera schachtii during parasitism.; pectin methylesterase 3 (PME3); FUNCTIONS IN: pectinesterase activity; INVOLVED IN: response to nematode; LOCATED IN: …
HanXRQChr03g0093991	-2.44421	0.0168885	'cell wall.pectin*esterases.PME'	'(o04887|pme2_citsi : 375.0) Pectinesterase-2 precursor (EC 3.1.1.11) (Pectin methylesterase) (PE) - Citrus sinensis (Sweet orange) & (at2g45220 : 332.0) Plant invertase/pectin methylesterase inhibitor superfamily; FUNCTIONS IN: enzyme inhibitor activity, pectinesterase activity; INVOLVED IN: cell wall modification; LOCATED IN: membrane, plant-type cell wall; EXPRESSED IN: 9 plant structures; EXP…
HanXRQChr17g0548641	2.38875	0.0152328	'cell wall.precursor synthesis.sugar kinases.glucuronic acid kinase'	'(at5g14470 : 144.0) GHMP kinase family protein; FUNCTIONS IN: kinase activity, phosphotransferase activity, alcohol group as acceptor, galactokinase activity, ATP binding; INVOLVED IN: metabolic process, phosphorylation; LOCATED IN: cytoplasm; EXPRESSED IN: inflorescence meristem, flower, carpel, pollen tube; EXPRESSED DURING: 4 anthesis, petal differentiation and expansion stage; CONTAINS Inter…
HanXRQChr06g0165501	1.69533	4.23e-07	'cell wall.precursor synthesis.UGE'	'(at1g63180 : 195.0) Encodes a protein with UDP-D-glucose 4-epimerase activity. Involved in pollen development.; UDP-D-glucose/UDP-D-galactose 4-epimerase 3 (UGE3); CONTAINS InterPro DOMAIN/s: NAD-dependent epimerase/dehydratase (InterPro:IPR001509), NAD(P)-binding domain (InterPro:IPR016040), UDP-glucose 4-epimerase (InterPro:IPR005886); BEST Arabidopsis thaliana protein match is: UDP-D-glucose/…
HanXRQChr11g0346011	1.09753	1.84e-06	'cell.cell death.plants'	'(at3g44880 : 251.0) Encodes a pheide a oxygenase (PAO). Accelerated cell death (acd1) mutants show rapid, spreading necrotic responses to both virulent and avirulent Pseudomonas syringae pv. maculicola or pv. tomato pathogens and to ethylene.; ACCELERATED CELL DEATH 1 (ACD1); FUNCTIONS IN: iron-sulfur cluster binding, pheophorbide a oxygenase activity; INVOLVED IN: flower development, cell death…
HanXRQChr06g0172031	1.15192	0.00223261	'cell.cycle'	'(at5g48820 : 62.4) Kip-related protein (KRP) gene, encodes CDK (cyclin-dependent kinase) inhibitor (CKI), negative regulator of cell division. Binds to D type and CDC2A cyclins and may inhibit cell cycle. Seven KRP genes were found in Arabidopsis thaliana. Differential expression patterns for distinct KRPs were revealed by in situ hybridization.; inhibitor/interactor with cyclin-dependent kinase…
HanXRQChr05g0163311	-1.69076	0.00064245	'cell.cycle'	'(at2g22490 : 73.9) encodes a D-type cyclin whose transcription level is regulated by sucrose but not phytohormones or nitrate. Protein physically interacts with CDC2A. CycD2 kinase activity is regulated by sequestration of CycD2 protein in a form inaccessible to immunoprecipitation and probably not complexed to CDC2A.; Cyclin D2;1 (CYCD2;1); FUNCTIONS IN: protein binding, cyclin-dependent protei…
HanXRQChr15g0473101	-2.64925	8.66e-06	'cell.cycle'	'(at1g18670 : 171.0) Encodes a cyclin-dependent kinase-like protein with a ser/thr protein kinase domain and an N-terminal myristoylation sequence. Mutants in this gene are unable to express female sterility in response to beta-aminobutyric acid, as wild type plants do.; IMPAIRED IN BABA-INDUCED STERILITY 1 (IBS1); FUNCTIONS IN: protein serine/threonine kinase activity, protein kinase activity, k…
HanXRQChr16g0519731	-3.37561	0.00229628	'cell.cycle'	'(at3g60550 : 172.0) cyclin p3;2 (CYCP3;2); CONTAINS InterPro DOMAIN/s: Negative regulatory factor PREG (InterPro:IPR012389), Cyclin-like (InterPro:IPR011028), Cyclin-related 2 (InterPro:IPR013922); BEST Arabidopsis thaliana protein match is: cyclin p3;1 (TAIR:AT2G45080.1); Has 1360 Blast hits to 1354 proteins in 218 species: Archae - 0; Bacteria - 18; Metazoa - 236; Fungi - 630; Plants - 217; Vi…
HanXRQChr07g0201691	-1.56525	0.00852143	'cell.division'	'(at3g53830 : 68.2) Regulator of chromosome condensation (RCC1) family protein; CONTAINS InterPro DOMAIN/s: Regulator of chromosome condensation/beta-lactamase-inhibitor protein II (InterPro:IPR009091), Regulator of chromosome condensation, RCC1 (InterPro:IPR000408); BEST Arabidopsis thaliana protein match is: Regulator of chromosome condensation (RCC1) family protein (TAIR:AT3G55580.1); Has 1845…
HanXRQChr02g0048921	-5.10423	8.02e-09	'cell.organisation.cytoskeleton.actin.actin depolymerizing factors'	'(at1g01750 : 146.0) actin depolymerizing factor 11 (ADF11); FUNCTIONS IN: actin binding; INVOLVED IN: biological_process unknown; LOCATED IN: intracellular; EXPRESSED IN: 6 plant structures; EXPRESSED DURING: 4 anthesis, petal differentiation and expansion stage; CONTAINS InterPro DOMAIN/s: Actin-binding, cofilin/tropomyosin type (InterPro:IPR002108); BEST Arabidopsis thaliana protein match is: …
HanXRQChr02g0049231	-1.13222	0.000339252	'cell.organisation.cytoskeleton.actin.Actin'	'(p93376|act6_tobac : 394.0) Actin-103 (Fragment) - Nicotiana tabacum (Common tobacco) & (at5g09810 : 393.0) Member of Actin gene family.Mutants are defective in germination and root growth.; actin 7 (ACT7); FUNCTIONS IN: protein binding, structural constituent of cytoskeleton; INVOLVED IN: in 9 processes; LOCATED IN: mitochondrion, nucleolus, cell wall, cytoskeleton, plasma membrane; EXPRESSED I…
HanXRQChr09g0249361	-1.22651	8.45e-05	'cell.organisation.cytoskeleton.actin.Actin'	'(at5g09810 : 392.0) Member of Actin gene family.Mutants are defective in germination and root growth.; actin 7 (ACT7); FUNCTIONS IN: protein binding, structural constituent of cytoskeleton; INVOLVED IN: in 9 processes; LOCATED IN: mitochondrion, nucleolus, cell wall, cytoskeleton, plasma membrane; EXPRESSED IN: 29 plant structures; EXPRESSED DURING: 14 growth stages; CONTAINS InterPro DOMAIN/s: …
HanXRQChr07g0187021	1.62655	0.00591027	'cell.organisation.cytoskeleton.mikrotubuli'	'(at5g23860 : 427.0) beta-tubulin, preferentially expressed in endodermal and phloem cells of primary roots and in the vascular tissues of leaves, stems, and flowers.; tubulin beta 8 (TUB8); CONTAINS InterPro DOMAIN/s: Beta tubulin (InterPro:IPR002453), Tubulin (InterPro:IPR000217), Tubulin/FtsZ, GTPase domain (InterPro:IPR003008), Tubulin/FtsZ, N-terminal (InterPro:IPR019746), Tubulin/FtsZ, C-te…
HanXRQChr13g0397831	-2.74844	0.000263118	'cell.organisation.cytoskeleton.mikrotubuli'	'(at5g19780 : 266.0) Encodes an isoform of alpha tubulin. Closely related to adjacent gene TUA3 suggesting recent duplication.; tubulin alpha-5 (TUA5); FUNCTIONS IN: structural constituent of cytoskeleton; INVOLVED IN: response to cadmium ion, microtubule-based process; LOCATED IN: tubulin complex, cytosol, cell wall, membrane; EXPRESSED IN: 6 plant structures; CONTAINS InterPro DOMAIN/s: Alpha t…
HanXRQChr16g0526111	-1.37802	0.00101504	'cell.organisation.cytoskeleton.Myosin.Class VII'	'(at3g19960 : 289.0) member of Myosin-like proteins; myosin 1 (ATM1); CONTAINS InterPro DOMAIN/s: Myosin head, motor domain (InterPro:IPR001609), IQ calmodulin-binding region (InterPro:IPR000048); BEST Arabidopsis thaliana protein match is: P-loop containing nucleoside triphosphate hydrolases superfamily protein (TAIR:AT1G50360.1); Has 7421 Blast hits to 6650 proteins in 772 species: Archae - 0; …
HanXRQChr01g0016101	-2.10906	9.34e-06	'cell.organisation.cytoskeleton.Myosin.Class VII'	'(at1g50360 : 67.4) member of Myosin-like proteins; VIIIA; FUNCTIONS IN: motor activity; INVOLVED IN: actin filament-based movement; LOCATED IN: plasma membrane, myosin complex; EXPRESSED IN: 24 plant structures; EXPRESSED DURING: 13 growth stages; CONTAINS InterPro DOMAIN/s: Myosin head, motor domain (InterPro:IPR001609), IQ calmodulin-binding region (InterPro:IPR000048); BEST Arabidopsis thalia…
HanXRQChr16g0523591	2.0693	0.0239762	'cell.organisation'	'(at5g52120 : 155.0) phloem protein 2-A14 (PP2-A14); CONTAINS InterPro DOMAIN/s: F-box domain, cyclin-like (InterPro:IPR001810), F-box domain, Skp2-like (InterPro:IPR022364); BEST Arabidopsis thaliana protein match is: phloem protein 2-A13 (TAIR:AT3G61060.1); Has 417 Blast hits to 411 proteins in 23 species: Archae - 0; Bacteria - 0; Metazoa - 0; Fungi - 0; Plants - 417; Viruses - 0; Other Eukary…
HanXRQChr10g0282341	1.8168	0.0152677	'cell.organisation'	'(at3g18670 : 115.0) Ankyrin repeat family protein; CONTAINS InterPro DOMAIN/s: Ankyrin repeat-containing domain (InterPro:IPR020683), Ankyrin repeat (InterPro:IPR002110); BEST Arabidopsis thaliana protein match is: Ankyrin repeat family protein (TAIR:AT5G04700.1); Has 4772 Blast hits to 3121 proteins in 218 species: Archae - 7; Bacteria - 222; Metazoa - 2187; Fungi - 197; Plants - 1396; Viruses …
HanXRQChr13g0418081	1.71401	0.00091861	'cell.organisation'	'(at4g15930 : 68.6) Dynein light chain type 1 family protein; FUNCTIONS IN: microtubule motor activity; INVOLVED IN: microtubule-based process; LOCATED IN: microtubule associated complex; EXPRESSED IN: 23 plant structures; EXPRESSED DURING: 13 growth stages; CONTAINS InterPro DOMAIN/s: Dynein light chain, type 1/2, conserved site (InterPro:IPR019763), Dynein light chain, type 1/2 (InterPro:IPR001…
HanXRQChr05g0129481	1.60306	9.66e-05	'cell.organisation'	'(at2g45170 : 80.5) Involved in autophagy. Under nutrient starvation the protein localizes to autophagosomes.; AUTOPHAGY 8E (ATATG8E); CONTAINS InterPro DOMAIN/s: Light chain 3 (LC3) (InterPro:IPR004241); BEST Arabidopsis thaliana protein match is: Ubiquitin-like superfamily protein (TAIR:AT4G16520.2); Has 30201 Blast hits to 17322 proteins in 780 species: Archae - 12; Bacteria - 1396; Metazoa - …
HanXRQChr03g0085621	1.18301	0.00141988	'cell.organisation'	'(at3g61060 : 207.0) phloem protein 2-A13 (PP2-A13); CONTAINS InterPro DOMAIN/s: F-box domain, cyclin-like (InterPro:IPR001810), F-box domain, Skp2-like (InterPro:IPR022364); BEST Arabidopsis thaliana protein match is: phloem protein 2-A12 (TAIR:AT1G12710.1); Has 35333 Blast hits to 34131 proteins in 2444 species: Archae - 798; Bacteria - 22429; Metazoa - 974; Fungi - 991; Plants - 531; Viruses -…
HanXRQChr15g0475101	1.13971	2.2e-05	'cell.organisation'	'(at3g01750 : 309.0) Ankyrin repeat family protein; CONTAINS InterPro DOMAIN/s: Ankyrin repeat-containing domain (InterPro:IPR020683), Ankyrin repeat (InterPro:IPR002110); BEST Arabidopsis thaliana protein match is: Ankyrin repeat family protein (TAIR:AT3G04140.1); Has 30372 Blast hits to 15038 proteins in 745 species: Archae - 53; Bacteria - 2422; Metazoa - 15116; Fungi - 2165; Plants - 2906; Vi…
HanXRQChr04g0121841	1.12986	0.00730855	'cell.organisation'	'(at3g61060 : 177.0) phloem protein 2-A13 (PP2-A13); CONTAINS InterPro DOMAIN/s: F-box domain, cyclin-like (InterPro:IPR001810), F-box domain, Skp2-like (InterPro:IPR022364); BEST Arabidopsis thaliana protein match is: phloem protein 2-A12 (TAIR:AT1G12710.1); Has 35333 Blast hits to 34131 proteins in 2444 species: Archae - 798; Bacteria - 22429; Metazoa - 974; Fungi - 991; Plants - 531; Viruses -…
HanXRQChr14g0451231	1.08488	0.000220323	'cell.organisation'	'(at3g27000 : 89.7) encodes a protein whose sequence is similar to actin-related proteins (ARPs) in other organisms. its transcript level is down regulated by light and is expressed in very low levels in all organs examined.; actin related protein 2 (ARP2); FUNCTIONS IN: structural constituent of cytoskeleton; INVOLVED IN: in 7 processes; LOCATED IN: Arp2/3 protein complex; EXPRESSED IN: 9 plant …
HanXRQChr04g0125681	-1.02151	0.0344955	'cell.organisation'	'(at5g08390 : 141.0) Transducin/WD40 repeat-like superfamily protein; CONTAINS InterPro DOMAIN/s: WD40 repeat 2 (InterPro:IPR019782), WD40 repeat, conserved site (InterPro:IPR019775), WD40 repeat (InterPro:IPR001680), G-protein beta WD-40 repeat, region (InterPro:IPR020472), WD40 repeat-like-containing domain (InterPro:IPR011046), WD40-repeat-containing domain (InterPro:IPR017986), WD40/YVTN repe…
HanXRQChr04g0103291	-1.03465	0.0195916	'cell.organisation'	'(at5g04700 : 174.0) Ankyrin repeat family protein; CONTAINS InterPro DOMAIN/s: Ankyrin repeat-containing domain (InterPro:IPR020683), Ankyrin repeat (InterPro:IPR002110); BEST Arabidopsis thaliana protein match is: Ankyrin repeat family protein (TAIR:AT5G04680.1); Has 1807 Blast hits to 1807 proteins in 277 species: Archae - 0; Bacteria - 0; Metazoa - 736; Fungi - 347; Plants - 385; Viruses - 0;…
HanXRQChr08g0218531	-1.04197	0.00796355	'cell.organisation'	'(at3g54870 : 141.0) Armadillo-repeat containing kinesin-related protein. Plays a role during transition to root-hair tip growth.Mutants have short, branched root hairs and an excess of endoplasmic microtubles. Phenotype suggests ARK1 plays a role in modulating microtubule depolymerization during root hair tip growth.; MORPHOGENESIS OF ROOT HAIR 2 (MRH2); FUNCTIONS IN: microtubule binding, actin …
HanXRQChr04g0103481	-1.04923	0.020744	'cell.organisation'	'(at5g47820 : 171.0) encodes a kinesin-like protein with an N-terminal microtubule binding motor domain. Protein is localized to the periphery of the cytoplasm and mutants in the gene exhibit altered orientation of cellulose microfibrils and reduced mechanical strength of fibers.; FRAGILE FIBER 1 (FRA1); CONTAINS InterPro DOMAIN/s: Kinesin, motor region, conserved site (InterPro:IPR019821), Kines…
HanXRQChr13g0414701	-1.08626	0.0248206	'cell.organisation'	'(at5g66310 : 178.0) ATP binding microtubule motor family protein; FUNCTIONS IN: microtubule motor activity, ATP binding; INVOLVED IN: microtubule-based movement; EXPRESSED IN: 22 plant structures; EXPRESSED DURING: 15 growth stages; CONTAINS InterPro DOMAIN/s: Protein of unknown function DUF3490 (InterPro:IPR021881), Kinesin, motor region, conserved site (InterPro:IPR019821), Kinesin, motor doma…
HanXRQChr15g0487441	-1.20068	0.0264438	'cell.organisation'	'(at3g18670 : 116.0) Ankyrin repeat family protein; CONTAINS InterPro DOMAIN/s: Ankyrin repeat-containing domain (InterPro:IPR020683), Ankyrin repeat (InterPro:IPR002110); BEST Arabidopsis thaliana protein match is: Ankyrin repeat family protein (TAIR:AT5G04700.1); Has 4772 Blast hits to 3121 proteins in 218 species: Archae - 7; Bacteria - 222; Metazoa - 2187; Fungi - 197; Plants - 1396; Viruses …
HanXRQChr09g0269381	-1.28635	0.0258688	'cell.organisation'	'(at1g56240 : 103.0) phloem protein 2-B13 (PP2-B13); FUNCTIONS IN: carbohydrate binding; LOCATED IN: endomembrane system; CONTAINS InterPro DOMAIN/s: F-box domain, cyclin-like (InterPro:IPR001810), F-box domain, Skp2-like (InterPro:IPR022364); BEST Arabidopsis thaliana protein match is: phloem protein 2-B14 (TAIR:AT1G56250.1); Has 533 Blast hits to 519 proteins in 34 species: Archae - 0; Bacteria…
HanXRQChr13g0405381	-1.44985	0.0197786	'cell.organisation'	'(at1g68090 : 122.0) Encodes a calcium-binding protein annexin (AnnAt5).; annexin 5 (ANN5); FUNCTIONS IN: calcium-dependent phospholipid binding, calcium ion binding; INVOLVED IN: response to red or far red light, response to water deprivation, response to salt stress, response to cold, response to heat; LOCATED IN: cellular_component unknown; EXPRESSED IN: 8 plant structures; EXPRESSED DURING: L…
HanXRQChr05g0133911	-1.58535	0.00179294	'cell.organisation'	'(at3g45850 : 262.0) P-loop containing nucleoside triphosphate hydrolases superfamily protein; FUNCTIONS IN: microtubule motor activity, ATP binding; INVOLVED IN: microtubule-based movement; EXPRESSED IN: 23 plant structures; EXPRESSED DURING: 13 growth stages; CONTAINS InterPro DOMAIN/s: Kinesin, motor region, conserved site (InterPro:IPR019821), Kinesin, motor domain (InterPro:IPR001752); BEST …
HanXRQChr07g0198741	-2.57624	0.000231716	'cell.organisation'	'(at3g27960 : 518.0) Tetratricopeptide repeat (TPR)-like superfamily protein; FUNCTIONS IN: binding; INVOLVED IN: pollen tube growth; LOCATED IN: plasma membrane; EXPRESSED IN: 24 plant structures; EXPRESSED DURING: 14 growth stages; CONTAINS InterPro DOMAIN/s: Tetratricopeptide TPR-1 (InterPro:IPR001440), Tetratricopeptide-like helical (InterPro:IPR011990), Tetratricopeptide repeat-containing (I…
HanXRQChr09g0268551	-1.37991	0.00126754	'cell.vesicle transport'	'(at1g75100 : 95.5) Contains a J-domain at the C-terminus which is similar to the J-domain of auxilin, a clathrin-uncoating factor in cow, yeast and worm. Arabidopsis contains 6 other proteins similar to auxilin. Expressed in leaves and stems, but not in roots. Localized in the cytoplasm. Required for the chloroplast accumulation response, but not for the avoidance response. No molecular function…
HanXRQChr04g0101441	-1.42677	0.0248206	'cell.vesicle transport'	'(at5g61210 : 154.0) membrane localized t-SNARE SNAP25 homologue, probably involved in cytokinesis and cell plate formation; soluble N-ethylmaleimide-sensitive factor adaptor protein 33 (SNAP33); FUNCTIONS IN: protein binding, SNAP receptor activity; INVOLVED IN: vesicle-mediated transport, response to other organism, cellular membrane fusion, response to mechanical stimulus, cytokinesis by cell …
HanXRQChr16g0508581	-1.53239	0.000229975	'cell.vesicle transport'	'(at1g75100 : 88.6) Contains a J-domain at the C-terminus which is similar to the J-domain of auxilin, a clathrin-uncoating factor in cow, yeast and worm. Arabidopsis contains 6 other proteins similar to auxilin. Expressed in leaves and stems, but not in roots. Localized in the cytoplasm. Required for the chloroplast accumulation response, but not for the avoidance response. No molecular function…
HanXRQChr13g0412561	-1.67158	0.00962179	'cell.vesicle transport'	'(at2g33120 : 109.0) Encodes a member of Synaptobrevin -like protein family.; synaptobrevin-related protein 1 (SAR1); FUNCTIONS IN: molecular_function unknown; INVOLVED IN: vesicle-mediated transport; LOCATED IN: endosome, plasma membrane, membrane; EXPRESSED IN: male gametophyte, pollen tube; EXPRESSED DURING: M germinated pollen stage; CONTAINS InterPro DOMAIN/s: Synaptobrevin (InterPro:IPR0013…
HanXRQChr12g0362921	-3.91301	0.000508523	'cell.vesicle transport'	'(at5g61210 : 95.9) membrane localized t-SNARE SNAP25 homologue, probably involved in cytokinesis and cell plate formation; soluble N-ethylmaleimide-sensitive factor adaptor protein 33 (SNAP33); FUNCTIONS IN: protein binding, SNAP receptor activity; INVOLVED IN: vesicle-mediated transport, response to other organism, cellular membrane fusion, response to mechanical stimulus, cytokinesis by cell p…
HanXRQChr15g0465581	-1.03486	0.00986921	'development.late embryogenesis abundant'	'(at4g02380 : 68.6) Encodes AtLEA5 (late embryogenesis abundant like protein). Also known as SENESCENCE-ASSOCIATED GENE 21 (SAG21). Has a role on oxidative stress tolerance. mRNA levels are elevated in response to various stresses.; senescence-associated gene 21 (SAG21); CONTAINS InterPro DOMAIN/s: Late embryogenesis abundant protein, group 3 (InterPro:IPR004926); BEST Arabidopsis thaliana protei…
HanXRQChr15g0465591	-1.78139	0.0281874	'development.late embryogenesis abundant'	'(q39644|lea5_citsi : 61.2) Late embryogenesis abundant protein Lea5 - Citrus sinensis (Sweet orange) & (at1g02820 : 59.3) Late embryogenesis abundant 3 (LEA3) family protein; FUNCTIONS IN: molecular_function unknown; INVOLVED IN: embryo development, response to stress; EXPRESSED IN: 16 plant structures; EXPRESSED DURING: 8 growth stages; CONTAINS InterPro DOMAIN/s: Late embryogenesis abundant pr…
HanXRQChr02g0038681	-1.75458	0.00968475	'development.storage proteins'	'(at4g37050 : 72.0) Patatin-related phospholipase A. Expressed in the floral gynaecium and is induced by abscisic acid (ABA) or phosphate deficiency in roots.; PATATIN-like protein 4 (PLP4); CONTAINS InterPro DOMAIN/s: Acyl transferase/acyl hydrolase/lysophospholipase (InterPro:IPR016035), Patatin (InterPro:IPR002641); BEST Arabidopsis thaliana protein match is: Acyl transferase/acyl hydrolase/ly…
HanXRQChr09g0249691	-1.7894	0.0407528	'development.storage proteins'	'(at2g39220 : 442.0) PATATIN-like protein 6 (PLP6); FUNCTIONS IN: nutrient reservoir activity; INVOLVED IN: metabolic process, lipid metabolic process; EXPRESSED IN: 22 plant structures; EXPRESSED DURING: 13 growth stages; CONTAINS InterPro DOMAIN/s: Acyl transferase/acyl hydrolase/lysophospholipase (InterPro:IPR016035), Patatin (InterPro:IPR002641); BEST Arabidopsis thaliana protein match is: pa…
HanXRQChr15g0494481	-2.13933	0.000814104	'development.storage proteins'	'(at2g26560 : 122.0) Encodes a lipid acyl hydrolase with wide substrate specificity that accumulates upon infection by fungal and bacterial pathogens. Protein is localized in the cytoplasm in healthy leaves, and in membranes in infected cells. Plays a role in cell death and differentially affects the accumulation of oxylipins. Contributes to resistance to virus.; phospholipase A 2A (PLA2A); FUNCT…
HanXRQChr13g0399241	3.33268	5.31e-07	'development.unspecified'	'(at2g37460 : 118.0) nodulin MtN21 /EamA-like transporter family protein; LOCATED IN: membrane; EXPRESSED IN: 23 plant structures; EXPRESSED DURING: 13 growth stages; CONTAINS InterPro DOMAIN/s: Protein of unknown function DUF6, transmembrane (InterPro:IPR000620); BEST Arabidopsis thaliana protein match is: nodulin MtN21 /EamA-like transporter family protein (TAIR:AT2G37450.2); Has 3094 Blast hit…
HanXRQChr13g0408721	3.22822	6.66e-08	'development.unspecified'	'(at5g14120 : 288.0) Major facilitator superfamily protein; LOCATED IN: plasma membrane, vacuole; EXPRESSED IN: 26 plant structures; EXPRESSED DURING: 15 growth stages; CONTAINS InterPro DOMAIN/s: Nodulin-like (InterPro:IPR010658), Major facilitator superfamily, general substrate transporter (InterPro:IPR016196); BEST Arabidopsis thaliana protein match is: Major facilitator superfamily protein (T…
HanXRQChr14g0462261	3.00926	0.000619159	'development.unspecified'	'(q9xh44|cet1_tobac : 97.1) CEN-like protein 1 - Nicotiana tabacum (Common tobacco) & (at2g27550 : 92.0) encodes a protein similar to TFL1. overexpression leads to similar phenotype as TFL1 overexpression. expressed specifically in the hypocotyl and null mutation does not result in phenotypes exhibited by TFL1 null mutations.; centroradialis (ATC); CONTAINS InterPro DOMAIN/s: Phosphatidylethanola…
HanXRQChr13g0399251	2.80021	0.00435732	'development.unspecified'	'(at2g37460 : 95.1) nodulin MtN21 /EamA-like transporter family protein; LOCATED IN: membrane; EXPRESSED IN: 23 plant structures; EXPRESSED DURING: 13 growth stages; CONTAINS InterPro DOMAIN/s: Protein of unknown function DUF6, transmembrane (InterPro:IPR000620); BEST Arabidopsis thaliana protein match is: nodulin MtN21 /EamA-like transporter family protein (TAIR:AT2G37450.2); Has 3094 Blast hits…
HanXRQChr12g0370691	2.7762	0.00175157	'development.unspecified'	'(at2g39510 : 133.0) nodulin MtN21 /EamA-like transporter family protein; FUNCTIONS IN: molecular_function unknown; INVOLVED IN: biological_process unknown; LOCATED IN: endomembrane system, membrane; EXPRESSED IN: 15 plant structures; EXPRESSED DURING: 6 growth stages; CONTAINS InterPro DOMAIN/s: Protein of unknown function DUF6, transmembrane (InterPro:IPR000620); BEST Arabidopsis thaliana prote…
HanXRQChr13g0422351	2.75854	0.000112428	'development.unspecified'	'(at5g07050 : 160.0) nodulin MtN21 /EamA-like transporter family protein; LOCATED IN: membrane; CONTAINS InterPro DOMAIN/s: Protein of unknown function DUF6, transmembrane (InterPro:IPR000620); BEST Arabidopsis thaliana protein match is: nodulin MtN21 /EamA-like transporter family protein (TAIR:AT2G40900.1); Has 30201 Blast hits to 17322 proteins in 780 species: Archae - 12; Bacteria - 1396; Meta…
HanXRQChr10g0294861	2.29856	0.0159126	'development.unspecified'	'(at3g43660 : 207.0) Vacuolar iron transporter (VIT) family protein; CONTAINS InterPro DOMAIN/s: Protein of unknown function DUF125, transmembrane (InterPro:IPR008217); BEST Arabidopsis thaliana protein match is: Vacuolar iron transporter (VIT) family protein (TAIR:AT3G43630.1); Has 1844 Blast hits to 1835 proteins in 644 species: Archae - 71; Bacteria - 1261; Metazoa - 0; Fungi - 84; Plants - 21…
HanXRQChr08g0220331	1.86459	3.37e-07	'development.unspecified'	'(at2g39510 : 107.0) nodulin MtN21 /EamA-like transporter family protein; FUNCTIONS IN: molecular_function unknown; INVOLVED IN: biological_process unknown; LOCATED IN: endomembrane system, membrane; EXPRESSED IN: 15 plant structures; EXPRESSED DURING: 6 growth stages; CONTAINS InterPro DOMAIN/s: Protein of unknown function DUF6, transmembrane (InterPro:IPR000620); BEST Arabidopsis thaliana prote…
HanXRQChr16g0531061	1.65768	0.0109053	'development.unspecified'	'(at4g36160 : 180.0) Encodes a NAC-domain transcription factor. Expressed in the vascular tissue.; NAC domain containing protein 76 (NAC076); CONTAINS InterPro DOMAIN/s: No apical meristem (NAM) protein (InterPro:IPR003441); BEST Arabidopsis thaliana protein match is: vascular related NAC-domain protein 1 (TAIR:AT2G18060.1); Has 3021 Blast hits to 3016 proteins in 76 species: Archae - 0; Bacteria…
HanXRQChr05g0150221	1.62568	0.00449833	'development.unspecified'	'(gnl|cdd|33678 : 58.1) no description available & (at1g80490 : 54.3) TOPLESS-related 1 (TPR1); INVOLVED IN: primary shoot apical meristem specification; LOCATED IN: cytosol; EXPRESSED IN: cultured cell; CONTAINS InterPro DOMAIN/s: WD40 repeat 2 (InterPro:IPR019782), WD40 repeat, conserved site (InterPro:IPR019775), WD40 repeat (InterPro:IPR001680), CTLH, C-terminal LisH motif (InterPro:IPR006595…
HanXRQChr03g0079641	1.57185	0.0482062	'development.unspecified'	'(at4g27410 : 249.0) Encodes a NAC transcription factor induced in response to dessication. It is localized to the nucleus and acts as a transcriptional activator in ABA-mediated dehydration response.; RESPONSIVE TO DESICCATION 26 (RD26); CONTAINS InterPro DOMAIN/s: No apical meristem (NAM) protein (InterPro:IPR003441); BEST Arabidopsis thaliana protein match is: NAC domain containing protein 19 …
HanXRQChr08g0232781	1.55631	0.00890333	'development.unspecified'	(at1g56010 : 150.0) Encodes a transcription factor involved in shoot apical meristem formation and auxin-mediated lateral root formation. The gene is thought not to be involved in stress responses (NaCl, auxins, ethylene). NAC1 (NAC1); NAC domain containing protein 1 (NAC1); CONTAINS InterPro DOMAIN/s: No apical meristem (NAM) protein (InterPro:IPR003441); BEST Arabidopsis thaliana protein match …
HanXRQChr03g0069081	1.47561	0.030171	'development.unspecified'	'(at4g36710 : 344.0) GRAS family transcription factor; CONTAINS InterPro DOMAIN/s: Transcription factor GRAS (InterPro:IPR005202); BEST Arabidopsis thaliana protein match is: GRAS family transcription factor (TAIR:AT4G00150.1); Has 2023 Blast hits to 1999 proteins in 291 species: Archae - 0; Bacteria - 2; Metazoa - 0; Fungi - 0; Plants - 2019; Viruses - 0; Other Eukaryotes - 2 (source: NCBI BLink…
HanXRQChr11g0336051	1.38212	0.0391626	'development.unspecified'	'(at3g10480 : 171.0) NAC domain containing protein 50 (NAC050); FUNCTIONS IN: sequence-specific DNA binding transcription factor activity; INVOLVED IN: multicellular organismal development, regulation of transcription; CONTAINS InterPro DOMAIN/s: No apical meristem (NAM) protein (InterPro:IPR003441); BEST Arabidopsis thaliana protein match is: NAC domain containing protein 52 (TAIR:AT3G10490.2); …
HanXRQChr17g0544211	1.09813	0.000987535	'development.unspecified'	'(at4g35050 : 167.0) Encodes a WD-40 repeat protein similar to yeast MSI1. The predicted protein has a DWD motif. It can bind to DDB1a in Y2H assays, and DDB1b in co-IP assays, and may be involved in the formation of a CUL4-based E3 ubiquitin ligase; MULTICOPY SUPPRESSOR OF IRA1 3 (MSI3); CONTAINS InterPro DOMAIN/s: WD40 repeat 2 (InterPro:IPR019782), Histone-binding protein RBBP4 (InterPro:IPR02…
HanXRQChr15g0466831	1.02221	0.027476	'development.unspecified'	'(at3g22550 : 94.0) Protein of unknown function (DUF581); CONTAINS InterPro DOMAIN/s: Protein of unknown function DUF581 (InterPro:IPR007650); BEST Arabidopsis thaliana protein match is: Protein of unknown function (DUF581) (TAIR:AT3G63210.1); Has 558 Blast hits to 549 proteins in 19 species: Archae - 0; Bacteria - 0; Metazoa - 0; Fungi - 0; Plants - 558; Viruses - 0; Other Eukaryotes - 0 (source…
HanXRQChr03g0089921	-1.03239	0.00686794	'development.unspecified'	'(at5g14930 : 226.0) encodes an acyl hydrolase involved in senescence .; senescence-associated gene 101 (SAG101); CONTAINS InterPro DOMAIN/s: Lipase, class 3 (InterPro:IPR002921); BEST Arabidopsis thaliana protein match is: alpha/beta-Hydrolases superfamily protein (TAIR:AT3G52430.1); Has 224 Blast hits to 223 proteins in 35 species: Archae - 0; Bacteria - 4; Metazoa - 0; Fungi - 0; Plants - 205;…
HanXRQChr08g0234381	-1.08474	0.00640227	'development.unspecified'	'(at1g65480 : 121.0) FT, together with LFY, promotes flowering and is antagonistic with its homologous gene, TERMINAL FLOWER1 (TFL1). FT is expressed in leaves and is induced by long day treatment. Either the FT mRNA or protein is translocated to the shoot apex where it induces its own expression. Recent data suggests that FT protein acts as a long-range signal. FT is a target of CO and acts upst…
HanXRQChr16g0532911	-1.10713	0.000575006	'development.unspecified'	'(at4g15540 : 74.7) EamA-like transporter family; FUNCTIONS IN: molecular_function unknown; INVOLVED IN: biological_process unknown; LOCATED IN: membrane; CONTAINS InterPro DOMAIN/s: Protein of unknown function DUF6, transmembrane (InterPro:IPR000620); BEST Arabidopsis thaliana protein match is: nodulin MtN21 /EamA-like transporter family protein (TAIR:AT5G40230.1); Has 30201 Blast hits to 17322 …
HanXRQChr16g0509431	-1.34436	0.00121868	'development.unspecified'	'(at1g34340 : 111.0) alpha/beta-Hydrolases superfamily protein; CONTAINS InterPro DOMAIN/s: Alpha/beta hydrolase fold-1 (InterPro:IPR000073); BEST Arabidopsis thaliana protein match is: alpha/beta-Hydrolases superfamily protein (TAIR:AT5G49950.1); Has 2391 Blast hits to 2388 proteins in 904 species: Archae - 0; Bacteria - 1410; Metazoa - 329; Fungi - 194; Plants - 136; Viruses - 0; Other Eukaryot…
HanXRQChr01g0012401	-1.38515	0.0193765	'development.unspecified'	'(at2g30300 : 270.0) Major facilitator superfamily protein; FUNCTIONS IN: molecular_function unknown; INVOLVED IN: biological_process unknown; LOCATED IN: endomembrane system; EXPRESSED IN: stem, sperm cell; CONTAINS InterPro DOMAIN/s: Nodulin-like (InterPro:IPR010658), Major facilitator superfamily, general substrate transporter (InterPro:IPR016196); BEST Arabidopsis thaliana protein match is: M…
HanXRQChr09g0265851	-1.4752	0.00127867	'development.unspecified'	'(at5g14930 : 211.0) encodes an acyl hydrolase involved in senescence .; senescence-associated gene 101 (SAG101); CONTAINS InterPro DOMAIN/s: Lipase, class 3 (InterPro:IPR002921); BEST Arabidopsis thaliana protein match is: alpha/beta-Hydrolases superfamily protein (TAIR:AT3G52430.1); Has 224 Blast hits to 223 proteins in 35 species: Archae - 0; Bacteria - 4; Metazoa - 0; Fungi - 0; Plants - 205;…
HanXRQChr05g0140421	-1.5218	0.00475042	'development.unspecified'	'(at2g17040 : 219.0) Member of the NAC transcription factor family and more specifically, the ONAC022 subfamily. Involved in leaf and inflorescence stem morphogenesis.; NAC domain containing protein 36 (NAC036); CONTAINS InterPro DOMAIN/s: No apical meristem (NAM) protein (InterPro:IPR003441); BEST Arabidopsis thaliana protein match is: NAC domain containing protein 35 (TAIR:AT2G02450.2); Has 286…
HanXRQChr09g0274851	-1.52694	0.0049492	'development.unspecified'	'(at5g14930 : 249.0) encodes an acyl hydrolase involved in senescence .; senescence-associated gene 101 (SAG101); CONTAINS InterPro DOMAIN/s: Lipase, class 3 (InterPro:IPR002921); BEST Arabidopsis thaliana protein match is: alpha/beta-Hydrolases superfamily protein (TAIR:AT3G52430.1); Has 224 Blast hits to 223 proteins in 35 species: Archae - 0; Bacteria - 4; Metazoa - 0; Fungi - 0; Plants - 205;…
HanXRQChr16g0502961	-1.6937	0.0109053	'development.unspecified'	'(gnl|cdd|38301 : 52.7) no description available & (at4g21510 : 52.4) F-box family protein; CONTAINS InterPro DOMAIN/s: F-box domain, cyclin-like (InterPro:IPR001810); BEST Arabidopsis thaliana protein match is: F-box family protein (TAIR:AT4G05010.1); Has 30201 Blast hits to 17322 proteins in 780 species: Archae - 12; Bacteria - 1396; Metazoa - 17338; Fungi - 3422; Plants - 5037; Viruses - 0; Ot…
HanXRQChr11g0331221	-1.76686	0.000313844	'development.unspecified'	'(at3g14770 : 149.0) Nodulin MtN3 family protein; FUNCTIONS IN: molecular_function unknown; INVOLVED IN: biological_process unknown; LOCATED IN: endomembrane system, integral to membrane, membrane; EXPRESSED IN: 22 plant structures; EXPRESSED DURING: 13 growth stages; CONTAINS InterPro DOMAIN/s: MtN3/saliva-related transmembrane protein, conserved region (InterPro:IPR018169), RAG1-activating prot…
HanXRQChr03g0093491	-5.85945	2.43e-12	'development.unspecified'	(at3g61230 : 112.0) GATA type zinc finger transcription factor family protein; FUNCTIONS IN: zinc ion binding; INVOLVED IN: biological_process unknown; LOCATED IN: cellular_component unknown; EXPRESSED IN: 9 plant structures; EXPRESSED DURING: L mature pollen stage, M germinated pollen stage, 4 anthesis, C globular stage, petal differentiation and expansion stage; CONTAINS InterPro DOMAIN/s: Zinc…
HanXRQChr14g0429791	-1.30244	0.00165422	'DNA.repair'	'(at3g19210 : 98.6) Encodes RAD54, a member of the SWI2/SNF2 family of DNA-stimulated ATPases. Functions in DNA repair via homologous recombination.; homolog of RAD54 (RAD54); FUNCTIONS IN: helicase activity, DNA binding, nucleic acid binding, ATP binding; INVOLVED IN: DNA repair, response to gamma radiation, double-strand break repair via homologous recombination; LOCATED IN: cellular_component …
HanXRQChr05g0152621	-2.8738	0.00795368	'DNA.repair'	'(at3g20475 : 94.0) Encodes MSH5, a homologue of the MutS-homolog family of genes required for normal levels of recombination in budding yeast, mouse and Caenorhabditis elegans. Involved in meiotic recombination. Required for the formation of Class I interference-sensitive crossovers. Transcripts of AtMSH5 are specific to reproductive tissues and expression of the protein is abundant during proph…
HanXRQChr09g0248591	1.20594	0.00533481	'DNA.synthesis/chromatin structure.histone.core.H2B'	'(at5g59910 : 139.0) HTB4; FUNCTIONS IN: DNA binding; INVOLVED IN: nucleosome assembly; LOCATED IN: nucleolus; EXPRESSED IN: 24 plant structures; EXPRESSED DURING: 13 growth stages; CONTAINS InterPro DOMAIN/s: Histone H2B (InterPro:IPR000558), Histone-fold (InterPro:IPR009072), Histone core (InterPro:IPR007125); BEST Arabidopsis thaliana protein match is: Histone superfamily protein (TAIR:AT3G459…
HanXRQChr14g0460571	1.45883	0.0319496	'DNA.synthesis/chromatin structure'	'(at1g62930 : 421.0) Tetratricopeptide repeat (TPR)-like superfamily protein; CONTAINS InterPro DOMAIN/s: Pentatricopeptide repeat (InterPro:IPR002885); BEST Arabidopsis thaliana protein match is: Tetratricopeptide repeat (TPR)-like superfamily protein (TAIR:AT1G63130.1); Has 70585 Blast hits to 15409 proteins in 318 species: Archae - 8; Bacteria - 85; Metazoa - 1384; Fungi - 1397; Plants - 64906…
HanXRQChr15g0469651	-1.20214	0.0207273	'DNA.synthesis/chromatin structure'	'(at2g02480 : 568.0) STICHEL mutant shows trichomes with fewer than normal branches.; STICHEL (STI); FUNCTIONS IN: DNA binding, DNA-directed DNA polymerase activity, ATP binding; INVOLVED IN: trichome differentiation, trichome branching; LOCATED IN: plasma membrane; EXPRESSED IN: 20 plant structures; EXPRESSED DURING: 11 growth stages; CONTAINS InterPro DOMAIN/s: ATPase, AAA-type, core (InterPro:…
HanXRQChr03g0088401	-1.32269	0.00493717	'DNA.synthesis/chromatin structure'	'(at2g32010 : 262.0) Encodes an inositol polyphosphate 5’_-phosphatase (5PTase). Mediating phosphoinositide signaling. Involved in establishment of foliar vein patterns.; CVP2 like 1 (CVL1); FUNCTIONS IN: hydrolase activity, inositol or phosphatidylinositol phosphatase activity; INVOLVED IN: leaf vascular tissue pattern formation; LOCATED IN: cellular_component unknown; EXPRESSED IN: 21 plant str…
HanXRQChr10g0282241	-2.11853	0.0064982	'DNA.synthesis/chromatin structure'	'(at3g63240 : 177.0) DNAse I-like superfamily protein; FUNCTIONS IN: hydrolase activity, inositol or phosphatidylinositol phosphatase activity; INVOLVED IN: biological_process unknown; LOCATED IN: cellular_component unknown; EXPRESSED IN: 10 plant structures; EXPRESSED DURING: 4 anthesis, F mature embryo stage, petal differentiation and expansion stage, E expanded cotyledon stage, D bilateral sta…
HanXRQChr05g0158841	-1.02669	0.0186091	'DNA.unspecified'	'(at3g51700 : 119.0) PIF1 helicase; CONTAINS InterPro DOMAIN/s: DNA helicase PIF1, ATP-dependent (InterPro:IPR010285); BEST Arabidopsis thaliana protein match is: PIF1 helicase (TAIR:AT3G51690.1); Has 1335 Blast hits to 1330 proteins in 296 species: Archae - 2; Bacteria - 310; Metazoa - 217; Fungi - 167; Plants - 426; Viruses - 5; Other Eukaryotes - 208 (source: NCBI BLink). & (ipr010285 : 88.967…
HanXRQChr10g0297441	-2.63583	0.0386096	'DNA.unspecified'	'(at4g15248 : 87.8) B-box type zinc finger family protein; FUNCTIONS IN: zinc ion binding; INVOLVED IN: biological_process unknown; LOCATED IN: intracellular; CONTAINS InterPro DOMAIN/s: Zinc finger, B-box (InterPro:IPR000315); BEST Arabidopsis thaliana protein match is: B-box type zinc finger family protein (TAIR:AT3G21890.1); Has 35333 Blast hits to 34131 proteins in 2444 species: Archae - 798;…
HanXRQChr10g0312481	1.02816	0.00164384	'fermentation.aldehyde dehydrogenase'	'(q9zpb7|al7a1_maldo : 115.0) Aldehyde dehydrogenase family 7 member A1 (EC 1.2.1.3) (Antiquitin-1) (Matured fruit 60 kDa protein) (MF-60) - Malus domestica (Apple) (Malus sylvestris) & (at1g54100 : 112.0) Aldehyde dehydrogenase; aldehyde dehydrogenase 7B4 (ALDH7B4); FUNCTIONS IN: 3-chloroallyl aldehyde dehydrogenase activity, oxidoreductase activity; INVOLVED IN: response to desiccation, respons…
HanXRQChr05g0163651	-1.50315	1.75e-05	'gluconeogenesis / glyoxylate cycle.PEPCK'	'(at5g65690 : 509.0) Encodes a putative phosphoenolpyruvate carboxykinase (ATP-dependent).; phosphoenolpyruvate carboxykinase 2 (PCK2); FUNCTIONS IN: phosphoenolpyruvate carboxykinase activity, purine nucleotide binding, phosphoenolpyruvate carboxykinase (ATP) activity, ATP binding; INVOLVED IN: gluconeogenesis; LOCATED IN: cellular_component unknown; EXPRESSED IN: stem, male gametophyte, root, f…
HanXRQChr17g0543441	-1.22606	0.0464582	'glycolysis.cytosolic branch.pyruvate kinase (PK)'	'(q42806|kpyc_soybn : 456.0) Pyruvate kinase, cytosolic isozyme (EC 2.7.1.40) (PK) - Glycine max (Soybean) & (at5g08570 : 451.0) Pyruvate kinase family protein; FUNCTIONS IN: pyruvate kinase activity, potassium ion binding, magnesium ion binding, catalytic activity; INVOLVED IN: glycolysis; LOCATED IN: cellular_component unknown; EXPRESSED IN: 22 plant structures; EXPRESSED DURING: 13 growth stag…
HanXRQChr14g0455181	1.92722	1.56e-11	'glycolysis.unclear/dually targeted.phospho-enol-pyruvate carboxylase kinase (PEPCK)'	'(at3g04530 : 305.0) Encodes a second Arabidopsis phosphoenolpyruvate carboxylase kinase gene product with a different expression pattern from PPCK1. Expression of the gene is upregulated by exposure of the plant to light.; phosphoenolpyruvate carboxylase kinase 2 (PPCK2); CONTAINS InterPro DOMAIN/s: Protein kinase, ATP binding site (InterPro:IPR017441), Serine/threonine-protein kinase domain (In…
HanXRQChr09g0267551	1.10135	0.00472914	'hormone metabolism.abscisic acid.induced-regulated-responsive-activated'	'(at1g45249 : 241.0) Leucine zipper transcription factor that binds to the abscisic acid (ABA)’±responsive element (ABRE) motif in the promoter region of ABA-inducible genes. Enhances drought tolerance in vegetative tissues. Required for normal glucose response. Localized in the nucleus. Expressed constitutively in roots, leaf vascular tissues, and hydathodes or in all tissues under stress condit…
HanXRQChr13g0396081	-1.6005	0.000836568	'hormone metabolism.abscisic acid.signal transduction'	'(at3g08550 : 119.0) mutant is Dwarfed and shows defects in cell elongation; Cellulose deficient; Plasma Membrane Protein; KOBITO (KOB1); BEST Arabidopsis thaliana protein match is: unknown protein (TAIR:AT3G57200.1); Has 94 Blast hits to 94 proteins in 32 species: Archae - 0; Bacteria - 14; Metazoa - 0; Fungi - 0; Plants - 75; Viruses - 0; Other Eukaryotes - 5 (source: NCBI BLink). & (gnl|cdd|33…
HanXRQChr05g0146651	-2.67484	0.042562	'hormone metabolism.abscisic acid.synthesis-degradation'	'(at5g42560 : 83.6) Abscisic acid-responsive (TB2/DP1, HVA22) family protein; FUNCTIONS IN: molecular_function unknown; INVOLVED IN: biological_process unknown; LOCATED IN: cellular_component unknown; EXPRESSED IN: 24 plant structures; EXPRESSED DURING: 14 growth stages; CONTAINS InterPro DOMAIN/s: TB2/DP1/HVA22 related protein (InterPro:IPR004345); BEST Arabidopsis thaliana protein match is: HVA…
HanXRQChr17g0567261	-1.47419	0.00175751	'hormone metabolism.auxin.induced-regulated-responsive-activated'	'(at2g01480 : 209.0) O-fucosyltransferase family protein; LOCATED IN: chloroplast; EXPRESSED IN: 23 plant structures; EXPRESSED DURING: 15 growth stages; CONTAINS InterPro DOMAIN/s: GDP-fucose protein O-fucosyltransferase (InterPro:IPR019378); BEST Arabidopsis thaliana protein match is: O-fucosyltransferase family protein (TAIR:AT1G14970.1); Has 836 Blast hits to 825 proteins in 29 species: Archa…
HanXRQChr06g0175861	-1.56399	0.0127036	'hormone metabolism.auxin.induced-regulated-responsive-activated'	'(p40691|a115_tobac : 225.0) Auxin-induced protein PCNT115 - Nicotiana tabacum (Common tobacco) & (at1g60710 : 209.0) Encodes ATB2.; ATB2; FUNCTIONS IN: oxidoreductase activity; INVOLVED IN: response to cadmium ion; EXPRESSED IN: 23 plant structures; EXPRESSED DURING: 14 growth stages; CONTAINS InterPro DOMAIN/s: Aldo/keto reductase (InterPro:IPR001395), Aldo/keto reductase subgroup (InterPro:IPR…
HanXRQChr06g0176601	-1.87746	0.0169959	'hormone metabolism.auxin.induced-regulated-responsive-activated'	'(at2g37980 : 346.0) O-fucosyltransferase family protein; FUNCTIONS IN: molecular_function unknown; INVOLVED IN: biological_process unknown; LOCATED IN: chloroplast; EXPRESSED IN: 13 plant structures; EXPRESSED DURING: L mature pollen stage, M germinated pollen stage, 4 anthesis, petal differentiation and expansion stage; CONTAINS InterPro DOMAIN/s: GDP-fucose protein O-fucosyltransferase (InterP…
HanXRQChr06g0175821	-2.03767	0.0179283	'hormone metabolism.auxin.induced-regulated-responsive-activated'	'(p40691|a115_tobac : 225.0) Auxin-induced protein PCNT115 - Nicotiana tabacum (Common tobacco) & (at1g60710 : 209.0) Encodes ATB2.; ATB2; FUNCTIONS IN: oxidoreductase activity; INVOLVED IN: response to cadmium ion; EXPRESSED IN: 23 plant structures; EXPRESSED DURING: 14 growth stages; CONTAINS InterPro DOMAIN/s: Aldo/keto reductase (InterPro:IPR001395), Aldo/keto reductase subgroup (InterPro:IPR…
HanXRQChr17g0550321	-2.33749	0.0337467	'hormone metabolism.auxin.induced-regulated-responsive-activated'	'(at4g38840 : 128.0) SAUR-like auxin-responsive protein family ; FUNCTIONS IN: molecular_function unknown; INVOLVED IN: response to auxin stimulus, response to cold; LOCATED IN: plasma membrane; EXPRESSED IN: 21 plant structures; EXPRESSED DURING: 13 growth stages; CONTAINS InterPro DOMAIN/s: Auxin responsive SAUR protein (InterPro:IPR003676); BEST Arabidopsis thaliana protein match is: SAUR-like…
HanXRQChr06g0175851	-2.77252	0.000120929	'hormone metabolism.auxin.induced-regulated-responsive-activated'	'(p40691|a115_tobac : 225.0) Auxin-induced protein PCNT115 - Nicotiana tabacum (Common tobacco) & (at1g60710 : 209.0) Encodes ATB2.; ATB2; FUNCTIONS IN: oxidoreductase activity; INVOLVED IN: response to cadmium ion; EXPRESSED IN: 23 plant structures; EXPRESSED DURING: 14 growth stages; CONTAINS InterPro DOMAIN/s: Aldo/keto reductase (InterPro:IPR001395), Aldo/keto reductase subgroup (InterPro:IPR…
HanXRQChr17g0556161	-3.25444	0.0055512	'hormone metabolism.auxin.induced-regulated-responsive-activated'	'(at4g38840 : 130.0) SAUR-like auxin-responsive protein family ; FUNCTIONS IN: molecular_function unknown; INVOLVED IN: response to auxin stimulus, response to cold; LOCATED IN: plasma membrane; EXPRESSED IN: 21 plant structures; EXPRESSED DURING: 13 growth stages; CONTAINS InterPro DOMAIN/s: Auxin responsive SAUR protein (InterPro:IPR003676); BEST Arabidopsis thaliana protein match is: SAUR-like…
HanXRQChr09g0263871	-1.01344	0.0454526	'hormone metabolism.auxin.signal transduction'	'(at3g26810 : 315.0) auxin signaling F-box 2 (AFB2); FUNCTIONS IN: ubiquitin-protein ligase activity, auxin binding; INVOLVED IN: stamen development, pollen maturation, response to molecule of bacterial origin; LOCATED IN: plasma membrane; EXPRESSED IN: 26 plant structures; EXPRESSED DURING: 14 growth stages; CONTAINS InterPro DOMAIN/s: F-box domain, cyclin-like (InterPro:IPR001810); BEST Arabido…
HanXRQChr07g0204551	-2.45168	4.33e-05	'hormone metabolism.brassinosteroid.synthesis-degradation.BRs.DET2'	'(at5g16010 : 180.0) 3-oxo-5-alpha-steroid 4-dehydrogenase family protein; FUNCTIONS IN: oxidoreductase activity, acting on the CH-CH group of donors, 3-oxo-5-alpha-steroid 4-dehydrogenase activity; INVOLVED IN: lipid metabolic process; LOCATED IN: chloroplast, chloroplast envelope; EXPRESSED IN: 23 plant structures; EXPRESSED DURING: 15 growth stages; CONTAINS InterPro DOMAIN/s: 3-oxo-5-alpha-st…
HanXRQChr16g0530291	1.35933	0.00101168	'hormone metabolism.brassinosteroid.synthesis-degradation.BRs.DWF4'	'(at3g50660 : 241.0) Encodes a 22&#945; hydroxylase whose reaction is a rate-limiting step in brassinosteroid biosynthetic pathway. The protein is a member of CYP90B gene family. CLM is an epi-allele with small, compressed rosette, reduced internode length, and reduced fertility, appears in selfed ddm mutant plants possibly due to loss of cytosine methylation. Transcripts accumulate in actively g…
HanXRQChr03g0089021	-1.28275	0.0407528	'hormone metabolism.cytokinin.synthesis-degradation'	'(at3g63110 : 154.0) Encodes cytokinin synthase involved in cytokinin biosynthesis. IPT3 subcellular localization is modulated by farnesylation- when farnesylated it is localized to the nucleus, otherwise to the chloroplast.; isopentenyltransferase 3 (IPT3); CONTAINS InterPro DOMAIN/s: tRNA isopentenyltransferase (InterPro:IPR002627); BEST Arabidopsis thaliana protein match is: isopentenyltransfe…
HanXRQChr12g0354561	-2.39315	0.00027118	'hormone metabolism.cytokinin.synthesis-degradation'	'(at2g19500 : 159.0) It encodes a protein whose sequence is similar to cytokinin oxidase/dehydrogenase, which catalyzes the degradation of cytokinins.; cytokinin oxidase 2 (CKX2); CONTAINS InterPro DOMAIN/s: Cytokinin dehydrogenase 1, FAD/cytokinin binding domain (InterPro:IPR015345), FAD-binding, type 2 (InterPro:IPR016166), Oxygen oxidoreductase covalent FAD-binding site (InterPro:IPR006093), F…
HanXRQChr15g0482801	-1.38816	0.00209967	'hormone metabolism.ethylene.induced-regulated-responsive-activated'	'(gnl|cdd|38301 : 67.3) no description available & (at3g20640 : 60.8) basic helix-loop-helix (bHLH) DNA-binding superfamily protein; FUNCTIONS IN: sequence-specific DNA binding transcription factor activity; INVOLVED IN: regulation of transcription; LOCATED IN: nucleus, chloroplast; CONTAINS InterPro DOMAIN/s: Helix-loop-helix DNA-binding domain (InterPro:IPR001092), Helix-loop-helix DNA-binding …
HanXRQChr06g0167711	-1.18274	0.00333328	'hormone metabolism.ethylene.signal transduction'	'(at2g40940 : 469.0) Ethylene receptor, subfamily 1. Has histidine kinase activity.; ethylene response sensor 1 (ERS1); FUNCTIONS IN: ethylene binding, protein histidine kinase activity, receptor activity; INVOLVED IN: negative regulation of ethylene mediated signaling pathway; LOCATED IN: membrane; EXPRESSED IN: 22 plant structures; EXPRESSED DURING: 13 growth stages; CONTAINS InterPro DOMAIN/s:…
HanXRQChr16g0523221	-2.18547	0.00315922	'hormone metabolism.ethylene.signal transduction'	'(q9lw50|erf2_nicsy : 90.5) Ethylene-responsive transcription factor 2 (Ethylene-responsive element-binding factor 2) (EREBP-2) (NsERF2) - Nicotiana sylvestris (Wood tobacco) & (at2g44840 : 88.2) encodes a member of the ERF (ethylene response factor) subfamily B-3 of ERF/AP2 transcription factor family. The protein contains one AP2 domain. There are 18 members in this subfamily including ATERF-1,…
HanXRQChr11g0338161	1.35895	0.000150981	'hormone metabolism.gibberelin.signal transduction'	'(at3g63010 : 510.0) Encodes a gibberellin (GA) receptor ortholog of the rice GA receptor gene (OsGID1). Has GA-binding activity, showing higher affinity to GA4. Interacts with DELLA proteins in vivo in the presence of GA4.; GA INSENSITIVE DWARF1B (GID1B); FUNCTIONS IN: hydrolase activity; INVOLVED IN: floral organ morphogenesis, raffinose family oligosaccharide biosynthetic process, positive reg…
HanXRQChr15g0466721	-2.0593	2.73e-05	'hormone metabolism.gibberelin.synthesis-degradation.copalyl diphosphate synthase'	'(at4g02780 : 166.0) Catalyzes the conversion of geranylgeranyl pyrophosphate (GGPP) to copalyl pyrophosphate (CPP) of gibberellin biosynthesis; GA REQUIRING 1 (GA1); CONTAINS InterPro DOMAIN/s: Terpene synthase, metal-binding domain (InterPro:IPR005630), Terpenoid synthase (InterPro:IPR008949), Terpenoid cylases/protein prenyltransferase alpha-alpha toroid (InterPro:IPR008930), Terpene synthase-…
HanXRQChr09g0268821	-2.13206	2.27e-05	'hormone metabolism.gibberelin.synthesis-degradation.ent-kaurene oxidase'	'(at5g25900 : 283.0) Encodes a member of the CYP701A cytochrome p450 family that is involved in later steps of the gibberellin biosynthetic pathway.; GA requiring 3 (GA3); FUNCTIONS IN: oxygen binding; INVOLVED IN: gibberellin biosynthetic process, gibberellic acid mediated signaling pathway, ent-kaurene oxidation to kaurenoic acid; LOCATED IN: chloroplast outer membrane, endoplasmic reticulum, m…
HanXRQChr02g0049991	-1.03384	0.00469881	'hormone metabolism.salicylic acid.synthesis-degradation.synthesis.methyl-SA methylesterase'	'(ipr005299 : 111.30061) SAM dependent carboxyl methyltransferase & (q9fyz9|bamt_antma : 104.0) Benzoate carboxyl methyltransferase (EC 2.1.1.-) (S-adenosyl-L-methionine:benzoic acid carboxyl methyltransferase) - Antirrhinum majus (Garden snapdragon) & (at5g66430 : 91.7) S-adenosyl-L-methionine-dependent methyltransferases superfamily protein; FUNCTIONS IN: methyltransferase activity; INVOLVED IN…
HanXRQChr07g0188381	-1.35955	0.00437531	'lipid metabolism.'exotics' (steroids, squalene etc).methylsterol monooxygenase'	'(at4g12110 : 201.0) Encodes a member of the SMO1 family of sterol 4alpha-methyl oxidases. More specifically functions as a 4,4-dimethyl-9beta,19-cyclopropylsterol-4alpha- methyl oxidase.; sterol-4alpha-methyl oxidase 1-1 (SMO1-1); CONTAINS InterPro DOMAIN/s: Fatty acid hydroxylase (InterPro:IPR006694); BEST Arabidopsis thaliana protein match is: sterol C4-methyl oxidase 1-2 (TAIR:AT4G22756.1); H…
HanXRQChr06g0173171	-1.0932	0.000717494	'lipid metabolism.FA desaturation.omega 6 desaturase'	'(q39287|fad6e_braju : 488.0) Omega-6 fatty acid desaturase, endoplasmic reticulum (EC 1.14.19.-) (Delta(12) desaturase) - Brassica juncea (Leaf mustard) (Indian mustard) & (at3g12120 : 482.0) Major enzyme responsible for the synthesis of 18:2 fatty acids in the endoplasmic reticulum. Contains His-rich motifs, which contribute to the interaction with the electron donor cytochrome b5. Mutations in…
HanXRQChr06g0173151	-1.15098	0.00147273	'lipid metabolism.FA desaturation.omega 6 desaturase'	'(q39287|fad6e_braju : 471.0) Omega-6 fatty acid desaturase, endoplasmic reticulum (EC 1.14.19.-) (Delta(12) desaturase) - Brassica juncea (Leaf mustard) (Indian mustard) & (at3g12120 : 468.0) Major enzyme responsible for the synthesis of 18:2 fatty acids in the endoplasmic reticulum. Contains His-rich motifs, which contribute to the interaction with the electron donor cytochrome b5. Mutations in…
HanXRQChr07g0199251	-1.16232	0.0309805	'lipid metabolism.FA desaturation.omega 6 desaturase'	'(q39287|fad6e_braju : 489.0) Omega-6 fatty acid desaturase, endoplasmic reticulum (EC 1.14.19.-) (Delta(12) desaturase) - Brassica juncea (Leaf mustard) (Indian mustard) & (at3g12120 : 479.0) Major enzyme responsible for the synthesis of 18:2 fatty acids in the endoplasmic reticulum. Contains His-rich motifs, which contribute to the interaction with the electron donor cytochrome b5. Mutations in…
HanXRQChr06g0176261	-1.48986	0.000485465	'lipid metabolism.FA desaturation.omega 6 desaturase'	'(at3g12120 : 506.0) Major enzyme responsible for the synthesis of 18:2 fatty acids in the endoplasmic reticulum. Contains His-rich motifs, which contribute to the interaction with the electron donor cytochrome b5. Mutations in this gene suppress the low temperature-induced phenotype of Arabidopsis tocopherol-deficient mutant vte2.; fatty acid desaturase 2 (FAD2); FUNCTIONS IN: omega-6 fatty acid…
HanXRQChr09g0266991	-1.51821	1.89e-05	'lipid metabolism.FA desaturation.omega 6 desaturase'	'(p48630|fd6e1_soybn : 529.0) Omega-6 fatty acid desaturase, endoplasmic reticulum isozyme 1 (EC 1.14.19.-) - Glycine max (Soybean) & (at3g12120 : 516.0) Major enzyme responsible for the synthesis of 18:2 fatty acids in the endoplasmic reticulum. Contains His-rich motifs, which contribute to the interaction with the electron donor cytochrome b5. Mutations in this gene suppress the low temperature…
HanXRQChr12g0367451	-1.73717	0.0102528	'lipid metabolism.FA desaturation.omega 6 desaturase'	'(at3g12120 : 466.0) Major enzyme responsible for the synthesis of 18:2 fatty acids in the endoplasmic reticulum. Contains His-rich motifs, which contribute to the interaction with the electron donor cytochrome b5. Mutations in this gene suppress the low temperature-induced phenotype of Arabidopsis tocopherol-deficient mutant vte2.; fatty acid desaturase 2 (FAD2); FUNCTIONS IN: omega-6 fatty acid…
HanXRQChr06g0175681	-2.33408	0.00511707	'lipid metabolism.FA desaturation.omega 6 desaturase'	'(p48631|fd6e2_soybn : 339.0) Omega-6 fatty acid desaturase, endoplasmic reticulum isozyme 2 (EC 1.14.19.-) - Glycine max (Soybean) & (at3g12120 : 307.0) Major enzyme responsible for the synthesis of 18:2 fatty acids in the endoplasmic reticulum. Contains His-rich motifs, which contribute to the interaction with the electron donor cytochrome b5. Mutations in this gene suppress the low temperature…
HanXRQChr06g0176241	-2.40756	0.00190055	'lipid metabolism.FA desaturation.omega 6 desaturase'	'(p48631|fd6e2_soybn : 482.0) Omega-6 fatty acid desaturase, endoplasmic reticulum isozyme 2 (EC 1.14.19.-) - Glycine max (Soybean) & (at3g12120 : 464.0) Major enzyme responsible for the synthesis of 18:2 fatty acids in the endoplasmic reticulum. Contains His-rich motifs, which contribute to the interaction with the electron donor cytochrome b5. Mutations in this gene suppress the low temperature…
HanXRQChr16g0526881	-1.51471	0.0487684	'lipid metabolism.FA synthesis and FA elongation.acyl coa ligase'	'(at1g20560 : 454.0) acyl activating enzyme 1 (AAE1); FUNCTIONS IN: AMP binding; INVOLVED IN: metabolic process; LOCATED IN: peroxisome; EXPRESSED IN: 22 plant structures; EXPRESSED DURING: 13 growth stages; CONTAINS InterPro DOMAIN/s: AMP-binding, conserved site (InterPro:IPR020845), AMP-dependent synthetase/ligase (InterPro:IPR000873); BEST Arabidopsis thaliana protein match is: AMP-dependent s…
HanXRQChr03g0086931	-1.15614	0.00749409	'lipid metabolism.FA synthesis and FA elongation.pyruvate kinase'	'(q40546|kpyg_tobac : 210.0) Pyruvate kinase isozyme G, chloroplast precursor (EC 2.7.1.40) - Nicotiana tabacum (Common tobacco) & (at1g32440 : 202.0) encodes a chloroplast pyruvate kinase beta subunit. The enzyme is less active than the other chloroplast pyruvate kinase beta subunit encoded by AT5G52920. Involved in seed oil biosynthesis. Can partially complement the AT5G52920 mutant.; plastidia…
HanXRQChr13g0398391	1.13665	0.000310204	'lipid metabolism.glycolipid synthesis.DGDG synthase'	'(q6dw76|dgdg1_soybn : 341.0) Digalactosyldiacylglycerol synthase 1, chloroplast precursor (EC 2.4.1.241) - Glycine max (Soybean) & (at3g11670 : 335.0) Responsible for the final assembly of galactolipids in photosynthetic membranes. Provides stability to the PS I core complex (e.g. subunits PsaD, PsaE).; DIGALACTOSYL DIACYLGLYCEROL DEFICIENT 1 (DGD1); BEST Arabidopsis thaliana protein match is: d…
HanXRQChr12g0364581	-1.41843	0.00964536	'lipid metabolism.lipid degradation.beta-oxidation.acyl CoA reductase'	'(at4g33790 : 111.0) Encodes an alcohol-forming fatty acyl-CoA reductase, involved in cuticular wax biosynthesis. Lines carrying recessive mutations are deficient in primary alcohol and have glossy stem surfaces.; ECERIFERUM 4 (CER4); FUNCTIONS IN: oxidoreductase activity, acting on the CH-CH group of donors, fatty-acyl-CoA reductase (alcohol-forming) activity; INVOLVED IN: microsporogenesis, wax…
HanXRQChr02g0050801	2.09823	7.26e-07	'lipid metabolism.lipid degradation.lysophospholipases.carboxylesterase'	'(at5g20060 : 84.7) alpha/beta-Hydrolases superfamily protein; FUNCTIONS IN: hydrolase activity, carboxylesterase activity; INVOLVED IN: biological_process unknown; LOCATED IN: cellular_component unknown; EXPRESSED IN: 23 plant structures; EXPRESSED DURING: 15 growth stages; CONTAINS InterPro DOMAIN/s: Phospholipase/carboxylesterase (InterPro:IPR003140); BEST Arabidopsis thaliana protein match is…
HanXRQChr13g0402721	1.46394	0.00140014	'lipid metabolism.lipid degradation.lysophospholipases.carboxylesterase'	'(at5g20060 : 88.2) alpha/beta-Hydrolases superfamily protein; FUNCTIONS IN: hydrolase activity, carboxylesterase activity; INVOLVED IN: biological_process unknown; LOCATED IN: cellular_component unknown; EXPRESSED IN: 23 plant structures; EXPRESSED DURING: 15 growth stages; CONTAINS InterPro DOMAIN/s: Phospholipase/carboxylesterase (InterPro:IPR003140); BEST Arabidopsis thaliana protein match is…
HanXRQChr14g0451271	-2.37603	0.0056737	'lipid metabolism.lipid degradation.lysophospholipases.glycerophosphodiester phosphodiesterase'	'(at5g41080 : 152.0) PLC-like phosphodiesterases superfamily protein; FUNCTIONS IN: phosphoric diester hydrolase activity, glycerophosphodiester phosphodiesterase activity; INVOLVED IN: glycerol metabolic process, lipid metabolic process; EXPRESSED IN: 23 plant structures; EXPRESSED DURING: 14 growth stages; CONTAINS InterPro DOMAIN/s: PLC-like phosphodiesterase, TIM beta/alpha-barrel domain (Int…
HanXRQChr17g0551591	-2.49362	0.000639184	'lipid metabolism.lipid degradation.lysophospholipases.glycerophosphodiester phosphodiesterase'	'(at3g02040 : 136.0) senescence-related gene 3 (SRG3); FUNCTIONS IN: phosphoric diester hydrolase activity, glycerophosphodiester phosphodiesterase activity; INVOLVED IN: glycerol metabolic process, lipid metabolic process; EXPRESSED IN: 18 plant structures; EXPRESSED DURING: 8 growth stages; CONTAINS InterPro DOMAIN/s: PLC-like phosphodiesterase, TIM beta/alpha-barrel domain (InterPro:IPR017946)…
HanXRQChr15g0474781	-3.78681	8.69e-05	'lipid metabolism.lipid degradation.lysophospholipases.glycerophosphodiester phosphodiesterase'	'(at3g02040 : 95.5) senescence-related gene 3 (SRG3); FUNCTIONS IN: phosphoric diester hydrolase activity, glycerophosphodiester phosphodiesterase activity; INVOLVED IN: glycerol metabolic process, lipid metabolic process; EXPRESSED IN: 18 plant structures; EXPRESSED DURING: 8 growth stages; CONTAINS InterPro DOMAIN/s: PLC-like phosphodiesterase, TIM beta/alpha-barrel domain (InterPro:IPR017946),…
HanXRQChr09g0268421	-1.28048	0.000488205	'lipid metabolism.Phospholipid synthesis.1-acylglycerol-3-phosphate O-acyltransferase'	'(at1g75020 : 283.0) lysophosphatidyl acyltransferase 4 (LPAT4); FUNCTIONS IN: acyltransferase activity; INVOLVED IN: metabolic process; EXPRESSED IN: 25 plant structures; EXPRESSED DURING: 13 growth stages; CONTAINS InterPro DOMAIN/s: Phospholipid/glycerol acyltransferase (InterPro:IPR002123); BEST Arabidopsis thaliana protein match is: lysophosphatidyl acyltransferase 5 (TAIR:AT3G18850.4); Has …
HanXRQChr12g0362681	-2.07956	0.0385625	'lipid metabolism.Phospholipid synthesis.cyclopropane-fatty-acyl-phospholipid synthase'	'(at3g23530 : 111.0) Cyclopropane-fatty-acyl-phospholipid synthase; FUNCTIONS IN: cyclopropane-fatty-acyl-phospholipid synthase activity; INVOLVED IN: lipid biosynthetic process; LOCATED IN: endomembrane system; CONTAINS InterPro DOMAIN/s: Amine oxidase (InterPro:IPR002937), Cyclopropane-fatty-acyl-phospholipid/mycolic acid synthase (InterPro:IPR003333), Adrenodoxin reductase (InterPro:IPR000759)…
HanXRQChr11g0337651	1.46122	0.00164117	'lipid metabolism.Phospholipid synthesis.phosphatidylserine decarboxylase'	'(at5g57190 : 136.0) Encodes the minor form of the two non-mitochondrail phosphatidylserine decarboxylase. The gene expression level is very low. Located at the tonoplast.; phosphatidylserine decarboxylase 2 (PSD2); FUNCTIONS IN: phosphatidylserine decarboxylase activity; INVOLVED IN: N-terminal protein myristoylation, phospholipid biosynthetic process; LOCATED IN: plant-type vacuole membrane; EX…
HanXRQChr14g0431071	1.52958	0.0289973	'lipid metabolism.Phospholipid synthesis'	'(at3g18000 : 127.0) Arabidopsis thaliana N-methyltransferase-like protein mRNA. Reduce transmission through pollen.; XIPOTL 1 (XPL1); CONTAINS InterPro DOMAIN/s: Methyltransferase type 11 (InterPro:IPR013216); BEST Arabidopsis thaliana protein match is: S-adenosyl-L-methionine-dependent methyltransferases superfamily protein (TAIR:AT1G48600.2); Has 22524 Blast hits to 22132 proteins in 2666 spec…
HanXRQChr15g0463101	-1.04723	0.033043	'lipid metabolism.unassigned'	'(at1g54570 : 135.0) Esterase/lipase/thioesterase family protein; FUNCTIONS IN: transferase activity, transferring acyl groups other than amino-acyl groups, catalytic activity; LOCATED IN: chloroplast, plastoglobule; EXPRESSED IN: 22 plant structures; EXPRESSED DURING: 13 growth stages; CONTAINS InterPro DOMAIN/s: Diacylglycerol acyltransferase (InterPro:IPR007130); BEST Arabidopsis thaliana prot…
HanXRQChr01g0021711	1.04506	7.95e-05	'major CHO metabolism.degradation.starch.glucan water dikinase'	'(at5g26570 : 414.0) chloroplastidic phosphoglucan, water dikinase (PWD) which is required for normal degradation of leaf starch in Arabidopsis. NMR analysis of the mutants, suggests that the gene is specifically involved in the phosphorylation of the glucosyl residues of starch at the C3 position.; PHOSPHOGLUCAN WATER DIKINASE (PWD); FUNCTIONS IN: carbohydrate kinase activity, catalytic activity…
HanXRQChr04g0124321	2.12247	0.000145329	'major CHO metabolism.degradation.starch.starch cleavage.beta amylase'	'(at4g00490 : 120.0) Encodes a chloroplast beta-amylase. The enzyme activity is very weak compared to BAM1 and BAM3. Mutant of BAM2 has no visible phenotype.; beta-amylase 2 (BAM2); FUNCTIONS IN: beta-amylase activity; INVOLVED IN: carbohydrate metabolic process, polysaccharide catabolic process; LOCATED IN: chloroplast; EXPRESSED IN: 22 plant structures; EXPRESSED DURING: 13 growth stages; CONTA…
HanXRQChr09g0266931	-2.97923	0.005529	'major CHO metabolism.degradation.sucrose.fructokinase'	'(q944f5|scrk2_orysa : 265.0) Fructokinase-2 (EC 2.7.1.4) (Fructokinase II) (OsFKII) - Oryza sativa (Rice) & (at4g10260 : 263.0) pfkB-like carbohydrate kinase family protein; FUNCTIONS IN: kinase activity, ribokinase activity; INVOLVED IN: D-ribose metabolic process, acetate fermentation, sucrose biosynthetic process, sucrose catabolic process, using beta-fructofuranosidase; LOCATED IN: cellular_…
HanXRQChr07g0205891	-2.00671	1.75e-07	'major CHO metabolism.degradation.sucrose.invertases.vacuolar'	'(p80065|invb_dauca : 539.0) Beta-fructofuranosidase, soluble isoenzyme I precursor (EC 3.2.1.26) (Sucrose hydrolase) (Invertase) (Saccharase) - Daucus carota (Carrot) & (at1g62660 : 465.0) Glycosyl hydrolases family 32 protein; FUNCTIONS IN: hydrolase activity, hydrolyzing O-glycosyl compounds; INVOLVED IN: sucrose catabolic process, using beta-fructofuranosidase, carbohydrate metabolic process;…
HanXRQChr17g0550271	-1.9767	0.0345429	'major CHO metabolism.synthesis.starch.starch synthase'	'(at4g18240 : 67.0) starch synthase 4 (SS4); FUNCTIONS IN: transferase activity, transferring glycosyl groups; INVOLVED IN: starch metabolic process; LOCATED IN: chloroplast; EXPRESSED IN: 24 plant structures; EXPRESSED DURING: 13 growth stages; CONTAINS InterPro DOMAIN/s: Glycogen/starch synthases, ADP-glucose type (InterPro:IPR011835), Starch synthase, catalytic domain (InterPro:IPR013534), Gly…
HanXRQChr05g0150491	-1.36543	0.00185628	'major CHO metabolism.synthesis.sucrose.SPS'	'(at4g10120 : 358.0) Encodes a protein with putative sucrose-phosphate synthase activity.; ATSPS4F; FUNCTIONS IN: transferase activity, transferring glycosyl groups; INVOLVED IN: biosynthetic process, sucrose metabolic process; LOCATED IN: plasma membrane; EXPRESSED IN: 19 plant structures; EXPRESSED DURING: 10 growth stages; CONTAINS InterPro DOMAIN/s: Sucrose-phosphate synthase (InterPro:IPR006…
HanXRQChr14g0440361	-1.1145	0.000589796	'metal handling.acquisition'	'(at5g49740 : 233.0) Encodes a chloroplast ferric chelate reductase. Shows differential splicing and has three different mRNA products. Expressed in the shoot, flower and cotyledon.; ferric reduction oxidase 7 (FRO7); CONTAINS InterPro DOMAIN/s: Ferredoxin reductase-type FAD-binding domain (InterPro:IPR017927), Ferric reductase, NAD binding (InterPro:IPR013121), Cytochrome b245, heavy chain (Inte…
HanXRQChr16g0509611	2.64824	8.27e-06	'metal handling.binding, chelation and storage'	'(p19976|fri1_soybn : 71.6) Ferritin-1, chloroplast precursor (EC 1.16.3.1) (SOF-35) (SFerH-1) - Glycine max (Soybean) & (at2g40300 : 67.4) Encodes FERRITIN 4, AtFER4. Ferritins are a class of 24-mer multi-meric proteins found in all kingdoms of life. Function as the main iron store in mammals. Evidence suggests that Arabidopsis ferritins are essential to protect cells against oxidative damage, b…
HanXRQChr10g0301401	1.54524	1.63e-07	'metal handling.binding, chelation and storage'	'(at1g09240 : 354.0) Encodes a nicotianamine synthase.; nicotianamine synthase 3 (NAS3); CONTAINS InterPro DOMAIN/s: Nicotianamine synthase (InterPro:IPR004298); BEST Arabidopsis thaliana protein match is: nicotianamine synthase 4 (TAIR:AT1G56430.1); Has 198 Blast hits to 195 proteins in 46 species: Archae - 20; Bacteria - 10; Metazoa - 0; Fungi - 20; Plants - 147; Viruses - 0; Other Eukaryotes -…
HanXRQChr16g0509631	1.19036	0.000503589	'metal handling.binding, chelation and storage'	'(p19976|fri1_soybn : 71.6) Ferritin-1, chloroplast precursor (EC 1.16.3.1) (SOF-35) (SFerH-1) - Glycine max (Soybean) & (at2g40300 : 67.4) Encodes FERRITIN 4, AtFER4. Ferritins are a class of 24-mer multi-meric proteins found in all kingdoms of life. Function as the main iron store in mammals. Evidence suggests that Arabidopsis ferritins are essential to protect cells against oxidative damage, b…
HanXRQChr17g0543461	1.15892	0.0292967	'metal handling.binding, chelation and storage'	'(at1g22990 : 156.0) Heavy metal transport/detoxification superfamily protein ; FUNCTIONS IN: metal ion binding; INVOLVED IN: metal ion transport; LOCATED IN: cellular_component unknown; EXPRESSED IN: 9 plant structures; EXPRESSED DURING: LP.04 four leaves visible, 4 anthesis, C globular stage; CONTAINS InterPro DOMAIN/s: Heavy metal transport/detoxification protein (InterPro:IPR006121); BEST Ara…
HanXRQChr13g0397081	1.11111	0.0169815	'metal handling.binding, chelation and storage'	'(at4g38580 : 215.0) putative farnesylated protein (At4g38580) mRNA, complete; farnesylated protein 6 (FP6); FUNCTIONS IN: metal ion binding; INVOLVED IN: heat acclimation; LOCATED IN: plasma membrane; EXPRESSED IN: 23 plant structures; EXPRESSED DURING: 13 growth stages; CONTAINS InterPro DOMAIN/s: Heavy metal transport/detoxification protein (InterPro:IPR006121); BEST Arabidopsis thaliana prote…
HanXRQChr12g0362811	-1.11052	0.0345846	'metal handling.binding, chelation and storage'	'(at5g63530 : 107.0) Farnesylated protein that binds metals.; farnesylated protein 3 (FP3); FUNCTIONS IN: transition metal ion binding, metal ion binding; INVOLVED IN: cellular transition metal ion homeostasis; LOCATED IN: plasma membrane; EXPRESSED IN: 22 plant structures; EXPRESSED DURING: 13 growth stages; CONTAINS InterPro DOMAIN/s: Heavy metal transport/detoxification protein (InterPro:IPR00…
HanXRQChr11g0336891	-1.52282	5.17e-05	'metal handling.binding, chelation and storage'	'(gnl|cdd|33678 : 64.7) no description available & (at3g53530 : 52.8) Chloroplast-targeted copper chaperone protein; FUNCTIONS IN: metal ion binding; INVOLVED IN: metal ion transport; CONTAINS InterPro DOMAIN/s: Heavy metal transport/detoxification protein (InterPro:IPR006121), Copper chaperone, chloroplast-targeted, predicted (InterPro:IPR016578); BEST Arabidopsis thaliana protein match is: Chlo…
HanXRQChr02g0051721	-1.67783	0.0072048	'metal handling.binding, chelation and storage'	'(p48498|metk_pethy : 729.0) S-adenosylmethionine synthetase (EC 2.5.1.6) (Methionine adenosyltransferase) (AdoMet synthetase) - Petunia hybrida (Petunia) & (at2g36880 : 719.0) methionine adenosyltransferase 3 (MAT3); FUNCTIONS IN: methionine adenosyltransferase activity; INVOLVED IN: one-carbon metabolic process, S-adenosylmethionine biosynthetic process; LOCATED IN: plasma membrane; EXPRESSED I…
HanXRQChr17g0569441	2.2975	0.0389584	'minor CHO metabolism.others'	'(at5g53850 : 58.9) haloacid dehalogenase-like hydrolase family protein; FUNCTIONS IN: hydrolase activity, ion binding, methylthioribulose 1-phosphate dehydratase activity, metal ion binding; INVOLVED IN: L-methionine salvage; LOCATED IN: chloroplast; EXPRESSED IN: 23 plant structures; EXPRESSED DURING: 13 growth stages; CONTAINS InterPro DOMAIN/s: Class II aldolase/adducin, N-terminal (InterPro:…
HanXRQChr03g0081911	1.79073	0.0371941	'minor CHO metabolism.others'	'(at1g55120 : 505.0) Encodes a protein with fructan exohydrolase (FEH) activity acting on levan-type fructans (6-FEH, levanase). The enzyme does not have invertase activity.; beta-fructofuranosidase 5 (FRUCT5); FUNCTIONS IN: hydrolase activity, hydrolyzing O-glycosyl compounds, levanase activity; INVOLVED IN: carbohydrate metabolic process; EXPRESSED IN: 23 plant structures; EXPRESSED DURING: 13 …
HanXRQChr17g0534371	-1.06666	0.043406	'minor CHO metabolism.others'	'(at2g21250 : 146.0) NAD(P)-linked oxidoreductase superfamily protein; FUNCTIONS IN: oxidoreductase activity; INVOLVED IN: response to cadmium ion; EXPRESSED IN: cultured cell, leaf; EXPRESSED DURING: seedling growth; CONTAINS InterPro DOMAIN/s: Aldo/keto reductase (InterPro:IPR001395), Aldo/keto reductase subgroup (InterPro:IPR020471), Aldo/keto reductase, conserved site (InterPro:IPR018170); BE…
HanXRQChr08g0218171	-1.15582	0.00882171	'minor CHO metabolism.raffinose family.galactinol synthases.putative'	'(at1g56600 : 357.0) galactinol synthase 2 (GolS2); CONTAINS InterPro DOMAIN/s: Glycosyl transferase, family 8 (InterPro:IPR002495); BEST Arabidopsis thaliana protein match is: galactinol synthase 3 (TAIR:AT1G09350.1); Has 1296 Blast hits to 1295 proteins in 304 species: Archae - 0; Bacteria - 134; Metazoa - 258; Fungi - 290; Plants - 471; Viruses - 73; Other Eukaryotes - 70 (source: NCBI BLink).…
HanXRQChr05g0160181	1.73281	2.79e-11	'minor CHO metabolism.raffinose family.raffinose synthases.putative'	'(at1g55740 : 229.0) seed imbibition 1 (SIP1); CONTAINS InterPro DOMAIN/s: Glycoside hydrolase, catalytic core (InterPro:IPR017853), Raffinose synthase (InterPro:IPR008811); BEST Arabidopsis thaliana protein match is: seed imbibition 2 (TAIR:AT3G57520.1); Has 563 Blast hits to 527 proteins in 159 species: Archae - 29; Bacteria - 119; Metazoa - 0; Fungi - 82; Plants - 322; Viruses - 0; Other Eukar…
HanXRQChr03g0079231	1.27019	0.0401349	'minor CHO metabolism.trehalose.potential TPS/TPP'	'(at2g18700 : 1023.0) Encodes an enzyme putatively involved in trehalose biosynthesis. The protein has a trehalose synthase (TPS)-like domain that may or may not be active as well as a trehalose phosphatase (TPP)-like domain.; trehalose phosphatase/synthase 11 (TPS11); FUNCTIONS IN: transferase activity, transferring glycosyl groups; INVOLVED IN: trehalose biosynthetic process, metabolic process;…
HanXRQChr14g0461421	-1.43896	0.00591145	'minor CHO metabolism.trehalose.TPP'	'(at5g51460 : 209.0) homologous to the C-terminal part of microbial trehalose-6-phosphate phosphatases; ATTPPA; FUNCTIONS IN: trehalose-phosphatase activity; INVOLVED IN: trehalose biosynthetic process; LOCATED IN: chloroplast; EXPRESSED IN: 23 plant structures; EXPRESSED DURING: 16 growth stages; CONTAINS InterPro DOMAIN/s: HAD-superfamily hydrolase, subfamily IIB (InterPro:IPR006379), Trehalose…
HanXRQChr14g0444961	-1.14524	0.0239667	'misc.acid and other phosphatases'	'(at3g10150 : 167.0) purple acid phosphatase 16 (PAP16); FUNCTIONS IN: protein serine/threonine phosphatase activity, acid phosphatase activity; INVOLVED IN: biological_process unknown; LOCATED IN: membrane; EXPRESSED IN: 15 plant structures; EXPRESSED DURING: 7 growth stages; CONTAINS InterPro DOMAIN/s: Metallophosphoesterase (InterPro:IPR004843), Phosphoesterase At2g46880 (InterPro:IPR011230); …
HanXRQChr05g0141771	-2.62082	0.00496797	'misc.acyl transferases'	'(at1g65450 : 362.0) HXXXD-type acyl-transferase family protein; FUNCTIONS IN: transferase activity, transferring acyl groups other than amino-acyl groups, transferase activity; INVOLVED IN: biological_process unknown; LOCATED IN: cellular_component unknown; EXPRESSED IN: 19 plant structures; EXPRESSED DURING: 11 growth stages; CONTAINS InterPro DOMAIN/s: Transferase (InterPro:IPR003480); BEST Ar…
HanXRQChr01g0029341	-1.01285	0.00881327	'misc.beta 1,3 glucan hydrolases.glucan endo-1,3-beta-glucosidase'	'(p52407|e13b_hevbr : 235.0) Glucan endo-1,3-beta-glucosidase, basic vacuolar isoform precursor (EC 3.2.1.39) ((1->3)-beta-glucan endohydrolase) ((1->3)-beta-glucanase) (Beta-1,3-endoglucanase) [Contains: Glucan endo-1,3-beta-glucosidase minor form 3; Glucan endo-1 & (at4g16260 : 226.0) Glycosyl hydrolase superfamily protein; FUNCTIONS IN: cation binding, hydrolase activity, hydrolyzing O-glycosy…
HanXRQChr11g0351581	-1.30276	0.000713989	'misc.beta 1,3 glucan hydrolases.glucan endo-1,3-beta-glucosidase'	'(p36401|e13h_tobac : 373.0) Glucan endo-1,3-beta-glucosidase, acidic isoform PR-Q' precursor (EC 3.2.1.39) ((1->3)-beta-glucan endohydrolase) ((1->3)-beta-glucanase) (Beta-1,3-endoglucanase) (PR-35) - Nicotiana tabacum (Common tobacco) & (at4g16260 : 335.0) Glycosyl hydrolase superfamily protein; FUNCTIONS IN: cation binding, hydrolase activity, hydrolyzing O-glycosyl compounds, catalytic activi…
HanXRQChr09g0249381	-2.28326	0.0469994	'misc.beta 1,3 glucan hydrolases.glucan endo-1,3-beta-glucosidase'	'(at3g55430 : 238.0) O-Glycosyl hydrolases family 17 protein; FUNCTIONS IN: cation binding, hydrolase activity, hydrolyzing O-glycosyl compounds, catalytic activity; INVOLVED IN: carbohydrate metabolic process; LOCATED IN: cell wall; EXPRESSED IN: 24 plant structures; EXPRESSED DURING: 15 growth stages; CONTAINS InterPro DOMAIN/s: X8 (InterPro:IPR012946), Glycoside hydrolase, catalytic core (Inte…
HanXRQChr14g0437231	2.62744	0.0181353	'misc.cytochrome P450'	'(at5g36140 : 134.0) member of CYP716A; "cytochrome P450, family 716, subfamily A, polypeptide 2" (CYP716A2); FUNCTIONS IN: electron carrier activity, monooxygenase activity, iron ion binding, heme binding; LOCATED IN: endomembrane system; EXPRESSED IN: root; CONTAINS InterPro DOMAIN/s: Cytochrome P450 (InterPro:IPR001128); BEST Arabidopsis thaliana protein match is: cytochrome P450, family 716, …
HanXRQChr17g0547051	2.38758	0.000267266	'misc.cytochrome P450'	'(q43068|c82a1_pea : 369.0) Cytochrome P450 82A1 (EC 1.14.-.-) (CYPLXXXII) (Fragment) - Pisum sativum (Garden pea) & (ipr001128 : 275.61707) Cytochrome P450 & (at4g31940 : 252.0) member of CYP82C; "cytochrome P450, family 82, subfamily C, polypeptide 4" (CYP82C4); FUNCTIONS IN: electron carrier activity, monooxygenase activity, iron ion binding, oxygen binding, heme binding; INVOLVED IN: oxidatio…
HanXRQChr13g0418471	1.98229	0.0133136	'misc.cytochrome P450'	'(at3g56630 : 159.0) member of CYP94D; "cytochrome P450, family 94, subfamily D, polypeptide 2" (CYP94D2); FUNCTIONS IN: electron carrier activity, monooxygenase activity, iron ion binding, oxygen binding, heme binding; INVOLVED IN: oxidation reduction; LOCATED IN: endomembrane system; EXPRESSED IN: 22 plant structures; EXPRESSED DURING: 12 growth stages; CONTAINS InterPro DOMAIN/s: Cytochrome P4…
HanXRQChr13g0418531	1.98229	0.0133136	'misc.cytochrome P450'	'(at3g56630 : 159.0) member of CYP94D; "cytochrome P450, family 94, subfamily D, polypeptide 2" (CYP94D2); FUNCTIONS IN: electron carrier activity, monooxygenase activity, iron ion binding, oxygen binding, heme binding; INVOLVED IN: oxidation reduction; LOCATED IN: endomembrane system; EXPRESSED IN: 22 plant structures; EXPRESSED DURING: 12 growth stages; CONTAINS InterPro DOMAIN/s: Cytochrome P4…
HanXRQChr13g0418551	1.98229	0.0133136	'misc.cytochrome P450'	'(at3g56630 : 159.0) member of CYP94D; "cytochrome P450, family 94, subfamily D, polypeptide 2" (CYP94D2); FUNCTIONS IN: electron carrier activity, monooxygenase activity, iron ion binding, oxygen binding, heme binding; INVOLVED IN: oxidation reduction; LOCATED IN: endomembrane system; EXPRESSED IN: 22 plant structures; EXPRESSED DURING: 12 growth stages; CONTAINS InterPro DOMAIN/s: Cytochrome P4…
HanXRQChr08g0222171	1.21508	0.00458951	'misc.cytochrome P450'	'(at2g45510 : 161.0) member of CYP704A; "cytochrome P450, family 704, subfamily A, polypeptide 2" (CYP704A2); FUNCTIONS IN: electron carrier activity, monooxygenase activity, iron ion binding, oxygen binding, heme binding; INVOLVED IN: oxidation reduction; LOCATED IN: endoplasmic reticulum; EXPRESSED IN: callus; CONTAINS InterPro DOMAIN/s: Cytochrome P450 (InterPro:IPR001128), Cytochrome P450, E-…
HanXRQChr03g0072711	1.11968	0.0467457	'misc.cytochrome P450'	'(at3g14630 : 293.0) putative cytochrome P450; "cytochrome P450, family 72, subfamily A, polypeptide 9" (CYP72A9); FUNCTIONS IN: electron carrier activity, monooxygenase activity, iron ion binding, oxygen binding, heme binding; INVOLVED IN: oxidation reduction; LOCATED IN: endomembrane system; EXPRESSED IN: stem, sepal, leaf, stamen; EXPRESSED DURING: LP.04 four leaves visible, 4 anthesis, petal …
HanXRQChr12g0367541	-1.03045	0.00205334	'misc.cytochrome P450'	'(at3g14610 : 191.0) putative cytochrome P450; "cytochrome P450, family 72, subfamily A, polypeptide 7" (CYP72A7); FUNCTIONS IN: electron carrier activity, monooxygenase activity, iron ion binding, oxygen binding, heme binding; INVOLVED IN: oxidation reduction; LOCATED IN: endoplasmic reticulum; EXPRESSED IN: 16 plant structures; EXPRESSED DURING: 6 growth stages; CONTAINS InterPro DOMAIN/s: Cyto…
HanXRQChr10g0312591	-1.04911	0.0152022	'misc.cytochrome P450'	'(at2g45550 : 227.0) member of CYP76C; "cytochrome P450, family 76, subfamily C, polypeptide 4" (CYP76C4); FUNCTIONS IN: electron carrier activity, monooxygenase activity, iron ion binding, oxygen binding, heme binding; INVOLVED IN: oxidation reduction; EXPRESSED IN: stem, root, carpel; EXPRESSED DURING: 4 anthesis; CONTAINS InterPro DOMAIN/s: Cytochrome P450 (InterPro:IPR001128), Cytochrome P450…
HanXRQChr08g0232631	-1.08728	0.00362483	'misc.cytochrome P450'	'(at3g25180 : 269.0) member of CYP82G; "cytochrome P450, family 82, subfamily G, polypeptide 1" (CYP82G1); FUNCTIONS IN: electron carrier activity, monooxygenase activity, iron ion binding, oxygen binding, heme binding; INVOLVED IN: oxidation reduction; LOCATED IN: endomembrane system; EXPRESSED IN: 9 plant structures; EXPRESSED DURING: 8 growth stages; CONTAINS InterPro DOMAIN/s: Cytochrome P450…
HanXRQChr16g0522911	-1.19648	0.00187587	'misc.cytochrome P450'	'(at3g26230 : 189.0) putative cytochrome P450; "cytochrome P450, family 71, subfamily B, polypeptide 24" (CYP71B24); FUNCTIONS IN: electron carrier activity, monooxygenase activity, iron ion binding, oxygen binding, heme binding; INVOLVED IN: oxidation reduction; EXPRESSED IN: 14 plant structures; EXPRESSED DURING: 9 growth stages; CONTAINS InterPro DOMAIN/s: Cytochrome P450 (InterPro:IPR001128),…
HanXRQChr16g0523711	-1.25703	0.00145345	'misc.cytochrome P450'	'(at3g26230 : 191.0) putative cytochrome P450; "cytochrome P450, family 71, subfamily B, polypeptide 24" (CYP71B24); FUNCTIONS IN: electron carrier activity, monooxygenase activity, iron ion binding, oxygen binding, heme binding; INVOLVED IN: oxidation reduction; EXPRESSED IN: 14 plant structures; EXPRESSED DURING: 9 growth stages; CONTAINS InterPro DOMAIN/s: Cytochrome P450 (InterPro:IPR001128),…
HanXRQChr05g0154851	-1.25875	0.0161089	'misc.cytochrome P450'	'(at1g74110 : 325.0) member of CYP78A; "cytochrome P450, family 78, subfamily A, polypeptide 10" (CYP78A10); FUNCTIONS IN: electron carrier activity, monooxygenase activity, iron ion binding, oxygen binding, heme binding; INVOLVED IN: oxidation reduction; LOCATED IN: cellular_component unknown; CONTAINS InterPro DOMAIN/s: Cytochrome P450 (InterPro:IPR001128), Cytochrome P450, E-class, group I (In…
HanXRQChr13g0398621	-1.29747	0.0136057	'misc.cytochrome P450'	'(o81974|c71d8_soybn : 237.0) Cytochrome P450 71D8 (EC 1.14.-.-) (P450 CP7) - Glycine max (Soybean) & (at3g26300 : 209.0) putative cytochrome P450; "cytochrome P450, family 71, subfamily B, polypeptide 34" (CYP71B34); FUNCTIONS IN: electron carrier activity, monooxygenase activity, iron ion binding, oxygen binding, heme binding; INVOLVED IN: oxidation reduction; LOCATED IN: endomembrane system; E…
HanXRQChr17g0554301	-1.34325	2.09e-05	'misc.cytochrome P450'	'(o81345|c79b1_sinal : 264.0) Cytochrome P450 79B1 (EC 1.14.-.-) - Sinapis alba (White mustard) (Brassica hirta) & (at4g39950 : 263.0) Belongs to cytochrome P450 and is involved in tryptophan metabolism. Converts Trp to indo-3-acetaldoxime (IAOx), a precursor to IAA and indole glucosinolates.; "cytochrome P450, family 79, subfamily B, polypeptide 2" (CYP79B2); FUNCTIONS IN: electron carrier activ…
HanXRQChr02g0051171	-1.51588	0.000241309	'misc.cytochrome P450'	'(at1g74110 : 306.0) member of CYP78A; "cytochrome P450, family 78, subfamily A, polypeptide 10" (CYP78A10); FUNCTIONS IN: electron carrier activity, monooxygenase activity, iron ion binding, oxygen binding, heme binding; INVOLVED IN: oxidation reduction; LOCATED IN: cellular_component unknown; CONTAINS InterPro DOMAIN/s: Cytochrome P450 (InterPro:IPR001128), Cytochrome P450, E-class, group I (In…
HanXRQChr08g0228291	-1.71169	0.000120546	'misc.cytochrome P450'	'(o81973|c93a3_soybn : 225.0) Cytochrome P450 93A3 (EC 1.14.-.-) (P450 CP5) - Glycine max (Soybean) & (at5g06900 : 186.0) member of CYP93D; "cytochrome P450, family 93, subfamily D, polypeptide 1" (CYP93D1); FUNCTIONS IN: electron carrier activity, monooxygenase activity, iron ion binding, oxygen binding, heme binding; INVOLVED IN: oxidation reduction; LOCATED IN: endomembrane system; EXPRESSED I…
HanXRQChr16g0523681	-1.74938	0.00455572	'misc.cytochrome P450'	'(at2g45550 : 241.0) member of CYP76C; "cytochrome P450, family 76, subfamily C, polypeptide 4" (CYP76C4); FUNCTIONS IN: electron carrier activity, monooxygenase activity, iron ion binding, oxygen binding, heme binding; INVOLVED IN: oxidation reduction; EXPRESSED IN: stem, root, carpel; EXPRESSED DURING: 4 anthesis; CONTAINS InterPro DOMAIN/s: Cytochrome P450 (InterPro:IPR001128), Cytochrome P450…
HanXRQChr02g0040121	-1.75638	9.77e-07	'misc.cytochrome P450'	'(at4g37360 : 265.0) member of CYP81D; "cytochrome P450, family 81, subfamily D, polypeptide 2" (CYP81D2); FUNCTIONS IN: electron carrier activity, monooxygenase activity, iron ion binding, oxygen binding, heme binding; INVOLVED IN: oxidation reduction; LOCATED IN: endomembrane system; EXPRESSED IN: central cell; CONTAINS InterPro DOMAIN/s: Cytochrome P450 (InterPro:IPR001128), Cytochrome P450, c…
HanXRQChr10g0301901	-2.02786	0.0186756	'misc.cytochrome P450'	'(at3g19270 : 177.0) Encodes a protein with ABA 8'-hydroxylase activity, involved in ABA catabolism. Member of the CYP707A gene family.; "cytochrome P450, family 707, subfamily A, polypeptide 4" (CYP707A4); CONTAINS InterPro DOMAIN/s: Cytochrome P450 (InterPro:IPR001128), Cytochrome P450, E-class, group I (InterPro:IPR002401), Cytochrome P450, conserved site (InterPro:IPR017972); BEST Arabidopsis…
HanXRQChr07g0195881	-2.17254	0.0433627	'misc.cytochrome P450'	'(at3g26230 : 205.0) putative cytochrome P450; "cytochrome P450, family 71, subfamily B, polypeptide 24" (CYP71B24); FUNCTIONS IN: electron carrier activity, monooxygenase activity, iron ion binding, oxygen binding, heme binding; INVOLVED IN: oxidation reduction; EXPRESSED IN: 14 plant structures; EXPRESSED DURING: 9 growth stages; CONTAINS InterPro DOMAIN/s: Cytochrome P450 (InterPro:IPR001128),…
HanXRQChr14g0450621	-2.40544	0.042562	'misc.cytochrome P450'	'(at2g45570 : 191.0) member of CYP76C; "cytochrome P450, family 76, subfamily C, polypeptide 2" (CYP76C2); FUNCTIONS IN: electron carrier activity, monooxygenase activity, iron ion binding, oxygen binding, heme binding; INVOLVED IN: oxidation reduction; EXPRESSED IN: stem, sepal, male gametophyte, carpel, stamen; EXPRESSED DURING: 4 anthesis; CONTAINS InterPro DOMAIN/s: Cytochrome P450 (InterPro:…
HanXRQChr10g0292521	-2.58293	0.0190426	'misc.cytochrome P450'	'(o81973|c93a3_soybn : 276.0) Cytochrome P450 93A3 (EC 1.14.-.-) (P450 CP5) - Glycine max (Soybean) & (at5g06900 : 254.0) member of CYP93D; "cytochrome P450, family 93, subfamily D, polypeptide 1" (CYP93D1); FUNCTIONS IN: electron carrier activity, monooxygenase activity, iron ion binding, oxygen binding, heme binding; INVOLVED IN: oxidation reduction; LOCATED IN: endomembrane system; EXPRESSED I…
HanXRQChr08g0232251	-2.7033	0.0309004	'misc.cytochrome P450'	'(at4g31940 : 219.0) member of CYP82C; "cytochrome P450, family 82, subfamily C, polypeptide 4" (CYP82C4); FUNCTIONS IN: electron carrier activity, monooxygenase activity, iron ion binding, oxygen binding, heme binding; INVOLVED IN: oxidation reduction; LOCATED IN: endomembrane system; EXPRESSED IN: root; CONTAINS InterPro DOMAIN/s: Cytochrome P450 (InterPro:IPR001128), Cytochrome P450, E-class, …
HanXRQChr07g0186901	1.67514	0.033261	'misc.GDSL-motif lipase'	'(at1g28600 : 122.0) GDSL-like Lipase/Acylhydrolase superfamily protein; FUNCTIONS IN: hydrolase activity, acting on ester bonds, carboxylesterase activity; INVOLVED IN: lipid metabolic process; LOCATED IN: cell wall; EXPRESSED IN: 18 plant structures; EXPRESSED DURING: 9 growth stages; CONTAINS InterPro DOMAIN/s: Lipase, GDSL (InterPro:IPR001087); BEST Arabidopsis thaliana protein match is: GDSL…
HanXRQChr06g0170151	-1.33298	0.0435336	'misc.GDSL-motif lipase'	'(at4g18970 : 173.0) GDSL-like Lipase/Acylhydrolase superfamily protein; FUNCTIONS IN: hydrolase activity, acting on ester bonds, carboxylesterase activity; INVOLVED IN: lipid metabolic process; LOCATED IN: endomembrane system; EXPRESSED IN: 19 plant structures; EXPRESSED DURING: 13 growth stages; CONTAINS InterPro DOMAIN/s: Lipase, GDSL (InterPro:IPR001087); BEST Arabidopsis thaliana protein mat…
HanXRQChr03g0091361	-2.06263	0.029207	'misc.GDSL-motif lipase'	'(at2g19050 : 97.8) GDSL-like Lipase/Acylhydrolase superfamily protein; FUNCTIONS IN: lipase activity, hydrolase activity, acting on ester bonds; INVOLVED IN: lipid metabolic process; LOCATED IN: endomembrane system; EXPRESSED IN: sepal, male gametophyte, pollen tube; EXPRESSED DURING: L mature pollen stage, M germinated pollen stage, 4 anthesis; CONTAINS InterPro DOMAIN/s: Lipase, GDSL (InterPro…
HanXRQChr11g0343881	-2.42579	0.00214336	'misc.GDSL-motif lipase'	'(at5g45950 : 154.0) GDSL-like Lipase/Acylhydrolase superfamily protein; FUNCTIONS IN: hydrolase activity, acting on ester bonds, carboxylesterase activity; INVOLVED IN: lipid metabolic process; LOCATED IN: endomembrane system; EXPRESSED IN: 20 plant structures; EXPRESSED DURING: 13 growth stages; CONTAINS InterPro DOMAIN/s: Lipase, GDSL (InterPro:IPR001087); BEST Arabidopsis thaliana protein mat…
HanXRQChr16g0498931	-1.09449	0.00610738	'misc.gluco-, galacto- and mannosidases.alpha-mannosidase'	'(at5g13980 : 181.0) Glycosyl hydrolase family 38 protein; FUNCTIONS IN: in 6 functions; INVOLVED IN: mannose metabolic process, carbohydrate metabolic process; LOCATED IN: apoplast, cell wall, plasma membrane, vacuole, plant-type cell wall; EXPRESSED IN: 25 plant structures; EXPRESSED DURING: 13 growth stages; CONTAINS InterPro DOMAIN/s: Glycoside hydrolase-type carbohydrate-binding (InterPro:IP…
HanXRQChr10g0319301	2.63677	0.00691642	'misc.gluco-, galacto- and mannosidases.beta-galactosidase'	'(at3g52840 : 114.0) beta-galactosidase 2 (BGAL2); FUNCTIONS IN: cation binding, beta-galactosidase activity, hydrolase activity, hydrolyzing O-glycosyl compounds, catalytic activity; INVOLVED IN: lactose catabolic process, using glucoside 3-dehydrogenase, carbohydrate metabolic process, lactose catabolic process via UDP-galactose, lactose catabolic process; LOCATED IN: apoplast; EXPRESSED IN: 26…
HanXRQChr02g0047901	-2.21721	0.00493717	'misc.gluco-, galacto- and mannosidases.endoglucanase'	'(at1g64390 : 221.0) glycosyl hydrolase 9C2 (GH9C2); FUNCTIONS IN: carbohydrate binding, hydrolase activity, hydrolyzing O-glycosyl compounds, catalytic activity; INVOLVED IN: carbohydrate metabolic process; LOCATED IN: endomembrane system, extracellular region; EXPRESSED IN: 23 plant structures; EXPRESSED DURING: 13 growth stages; CONTAINS InterPro DOMAIN/s: Six-hairpin glycosidase (InterPro:IPR…
HanXRQChr16g0515631	2.36203	0.0128938	'misc.gluco-, galacto- and mannosidases'	'(at4g21760 : 112.0) beta-glucosidase 47 (BGLU47); FUNCTIONS IN: cation binding, hydrolase activity, hydrolyzing O-glycosyl compounds, catalytic activity; INVOLVED IN: carbohydrate metabolic process; LOCATED IN: endomembrane system; EXPRESSED IN: 19 plant structures; EXPRESSED DURING: 13 growth stages; CONTAINS InterPro DOMAIN/s: Glycoside hydrolase, family 1 (InterPro:IPR001360), Glycoside hydro…
HanXRQChr04g0095431	-2.11746	0.0259287	'misc.gluco-, galacto- and mannosidases'	'(at1g61820 : 126.0) beta glucosidase 46 (BGLU46); FUNCTIONS IN: cation binding, hydrolase activity, hydrolyzing O-glycosyl compounds, catalytic activity; INVOLVED IN: lignin biosynthetic process; EXPRESSED IN: 12 plant structures; EXPRESSED DURING: 4 anthesis, F mature embryo stage, petal differentiation and expansion stage, E expanded cotyledon stage, D bilateral stage; CONTAINS InterPro DOMAIN…
HanXRQChr04g0118081	-2.40661	0.0169066	'misc.glutathione S transferases'	'(p30109|gstf1_tobac : 178.0) Glutathione S-transferase PARB (EC 2.5.1.18) (GST class-phi) - Nicotiana tabacum (Common tobacco) & (at2g47730 : 145.0) Encodes glutathione transferase belonging to the phi class of GSTs. Naming convention according to Wagner et al. (2002).; glutathione S-transferase phi 8 (GSTF8); FUNCTIONS IN: glutathione transferase activity, glutathione binding; INVOLVED IN: in 8…
HanXRQChr13g0417101	-1.083	0.012606	'misc.invertase/pectin methylesterase inhibitor family protein'	'(at5g62360 : 123.0) Plant invertase/pectin methylesterase inhibitor superfamily protein; FUNCTIONS IN: enzyme inhibitor activity, pectinesterase inhibitor activity, pectinesterase activity; INVOLVED IN: biological_process unknown; LOCATED IN: cellular_component unknown; EXPRESSED IN: 22 plant structures; EXPRESSED DURING: 13 growth stages; CONTAINS InterPro DOMAIN/s: Pectinesterase inhibitor (In…
HanXRQChr05g0152231	-1.33922	0.0486621	'misc.invertase/pectin methylesterase inhibitor family protein'	'(at5g62360 : 176.0) Plant invertase/pectin methylesterase inhibitor superfamily protein; FUNCTIONS IN: enzyme inhibitor activity, pectinesterase inhibitor activity, pectinesterase activity; INVOLVED IN: biological_process unknown; LOCATED IN: cellular_component unknown; EXPRESSED IN: 22 plant structures; EXPRESSED DURING: 13 growth stages; CONTAINS InterPro DOMAIN/s: Pectinesterase inhibitor (In…
HanXRQChr03g0087981	-2.22804	8.69e-05	'misc.invertase/pectin methylesterase inhibitor family protein'	'(at5g62360 : 112.0) Plant invertase/pectin methylesterase inhibitor superfamily protein; FUNCTIONS IN: enzyme inhibitor activity, pectinesterase inhibitor activity, pectinesterase activity; INVOLVED IN: biological_process unknown; LOCATED IN: cellular_component unknown; EXPRESSED IN: 22 plant structures; EXPRESSED DURING: 13 growth stages; CONTAINS InterPro DOMAIN/s: Pectinesterase inhibitor (In…
HanXRQChr05g0150131	1.16185	0.0236836	'misc.myrosinases-lectin-jacalin'	'(p17801|kpro_maize : 387.0) Putative receptor protein kinase ZmPK1 precursor (EC 2.7.11.1) - Zea mays (Maize) & (at4g00340 : 263.0) Encodes a receptor-like protein kinase that is expressed in roots.; receptor-like protein kinase 4 (RLK4); FUNCTIONS IN: sugar binding, protein kinase activity; INVOLVED IN: protein amino acid phosphorylation; LOCATED IN: plasma membrane, membrane; EXPRESSED IN: 7 p…
HanXRQChr06g0172511	-1.56078	0.00690349	'misc.nitrilases, *nitrile lyases, berberine bridge enzymes, reticuline oxidases, troponine reductases'	'(at1g12570 : 390.0) Glucose-methanol-choline (GMC) oxidoreductase family protein; FUNCTIONS IN: aldehyde-lyase activity, oxidoreductase activity, acting on CH-OH group of donors, FAD binding; INVOLVED IN: alcohol metabolic process; LOCATED IN: endomembrane system; EXPRESSED IN: 17 plant structures; EXPRESSED DURING: 9 growth stages; CONTAINS InterPro DOMAIN/s: Glucose-methanol-choline oxidoreduc…
HanXRQChr12g0369191	1.55458	0.00198358	'misc.oxidases - copper, flavone etc'	'(at4g15760 : 147.0) Encodes a protein with similarity to monooxygenases that are known to degrade salicylic acid (SA).; monooxygenase 1 (MO1); FUNCTIONS IN: monooxygenase activity; INVOLVED IN: response to bacterium; LOCATED IN: endoplasmic reticulum; CONTAINS InterPro DOMAIN/s: Monooxygenase, FAD-binding (InterPro:IPR002938); BEST Arabidopsis thaliana protein match is: FAD/NAD(P)-binding oxidor…
HanXRQChr15g0470731	-1.94742	0.000376476	'misc.oxidases - copper, flavone etc'	'(at4g22010 : 493.0) SKU5 similar 4 (sks4); FUNCTIONS IN: oxidoreductase activity, copper ion binding; INVOLVED IN: oxidation reduction; LOCATED IN: membrane, plant-type cell wall; EXPRESSED IN: 22 plant structures; EXPRESSED DURING: 14 growth stages; CONTAINS InterPro DOMAIN/s: Multicopper oxidase, type 3 (InterPro:IPR011707), Cupredoxin (InterPro:IPR008972), Multicopper oxidase, type 2 (InterPr…
HanXRQChr15g0468141	-2.2742	0.00194939	'misc.oxidases - copper, flavone etc'	'(at4g28720 : 549.0) Auxin biosynthetic gene regulated by RVE1. Overexpression leads to suppression of bri1 phenotype.; YUCCA 8 (YUC8); FUNCTIONS IN: NADP or NADPH binding, oxidoreductase activity, monooxygenase activity, FAD binding, flavin-containing monooxygenase activity; INVOLVED IN: brassinosteroid mediated signaling pathway, auxin biosynthetic process; EXPRESSED IN: 11 plant structures; EX…
HanXRQChr09g0263181	-2.63615	0.0179962	'misc.oxidases - copper, flavone etc'	'(at5g66920 : 200.0) SKU5 similar 17 (sks17); FUNCTIONS IN: oxidoreductase activity, copper ion binding; INVOLVED IN: response to karrikin; LOCATED IN: cell wall, plant-type cell wall; EXPRESSED IN: 21 plant structures; EXPRESSED DURING: 13 growth stages; CONTAINS InterPro DOMAIN/s: Multicopper oxidase, type 3 (InterPro:IPR011707), Cupredoxin (InterPro:IPR008972), Multicopper oxidase, type 2 (Int…
HanXRQChr02g0042661	-2.08773	0.00415679	'misc.peroxidases'	'(at1g71695 : 240.0) Peroxidase superfamily protein; FUNCTIONS IN: peroxidase activity, heme binding; INVOLVED IN: response to oxidative stress, oxidation reduction; LOCATED IN: cell wall, vacuole, membrane, plant-type cell wall; EXPRESSED IN: 23 plant structures; EXPRESSED DURING: 13 growth stages; CONTAINS InterPro DOMAIN/s: Haem peroxidase (InterPro:IPR010255), Plant peroxidase (InterPro:IPR00…
HanXRQChr17g0561141	-2.22255	0.0474683	'misc.peroxidases'	'(q02200|perx_nicsy : 139.0) Lignin-forming anionic peroxidase precursor (EC 1.11.1.7) - Nicotiana sylvestris (Wood tobacco) & (at5g05340 : 138.0) Peroxidase superfamily protein; FUNCTIONS IN: protein binding, peroxidase activity; INVOLVED IN: response to oxidative stress, oxidation reduction; LOCATED IN: apoplast, cell wall; EXPRESSED IN: 9 plant structures; EXPRESSED DURING: LP.04 four leaves v…
HanXRQChr13g0389241	1.15024	0.0121319	'misc.plastocyanin-like'	'(at5g53870 : 117.0) early nodulin-like protein 1 (ENODL1); FUNCTIONS IN: electron carrier activity, copper ion binding; LOCATED IN: plasma membrane, anchored to membrane; EXPRESSED IN: 22 plant structures; EXPRESSED DURING: 9 growth stages; CONTAINS InterPro DOMAIN/s: Plastocyanin-like (InterPro:IPR003245), Cupredoxin (InterPro:IPR008972); BEST Arabidopsis thaliana protein match is: early noduli…
HanXRQChr16g0516681	-2.84643	0.00918073	'misc.plastocyanin-like'	'(at2g25060 : 55.8) early nodulin-like protein 14 (ENODL14); FUNCTIONS IN: electron carrier activity, copper ion binding; LOCATED IN: anchored to plasma membrane, plasma membrane, anchored to membrane; EXPRESSED IN: 20 plant structures; EXPRESSED DURING: 13 growth stages; CONTAINS InterPro DOMAIN/s: Plastocyanin-like (InterPro:IPR003245), Cupredoxin (InterPro:IPR008972); BEST Arabidopsis thaliana…
HanXRQChr09g0262761	2.39905	0.0162277	'misc.protease inhibitor/seed storage/lipid transfer protein (LTP) family protein'	'(q43681|nltp_vigun : 73.6) Probable nonspecific lipid-transfer protein AKCS9 precursor (LTP) - Vigna unguiculata (Cowpea) & (at5g38170 : 71.6) Bifunctional inhibitor/lipid-transfer protein/seed storage 2S albumin superfamily protein; FUNCTIONS IN: lipid binding; INVOLVED IN: lipid transport; LOCATED IN: endomembrane system; EXPRESSED IN: sperm cell; CONTAINS InterPro DOMAIN/s: Bifunctional inhib…
HanXRQChr04g0117421	-1.5095	0.00866979	'misc.protease inhibitor/seed storage/lipid transfer protein (LTP) family protein'	'(at2g44300 : 154.0) Bifunctional inhibitor/lipid-transfer protein/seed storage 2S albumin superfamily protein; FUNCTIONS IN: lipid binding; INVOLVED IN: lipid transport; LOCATED IN: plasma membrane, anchored to membrane; EXPRESSED IN: 21 plant structures; EXPRESSED DURING: 13 growth stages; CONTAINS InterPro DOMAIN/s: Bifunctional inhibitor/plant lipid transfer protein/seed storage (InterPro:IPR…
HanXRQChr17g0560701	-1.5582	0.0350403	'misc.protease inhibitor/seed storage/lipid transfer protein (LTP) family protein'	'(at3g18280 : 80.5) Bifunctional inhibitor/lipid-transfer protein/seed storage 2S albumin superfamily protein; FUNCTIONS IN: lipid binding; INVOLVED IN: lipid transport; LOCATED IN: endomembrane system; EXPRESSED IN: 21 plant structures; EXPRESSED DURING: 13 growth stages; CONTAINS InterPro DOMAIN/s: Bifunctional inhibitor/plant lipid transfer protein/seed storage (InterPro:IPR016140), Plant lipi…
HanXRQChr10g0292401	-1.36223	5.52e-10	'misc.short chain dehydrogenase/reductase (SDR)'	'(at3g55290 : 131.0) NAD(P)-binding Rossmann-fold superfamily protein; FUNCTIONS IN: oxidoreductase activity, binding, catalytic activity; INVOLVED IN: oxidation reduction, metabolic process; LOCATED IN: peroxisome; EXPRESSED IN: leaf; CONTAINS InterPro DOMAIN/s: Short-chain dehydrogenase/reductase, conserved site (InterPro:IPR020904), NAD(P)-binding domain (InterPro:IPR016040), Glucose/ribitol d…
HanXRQChr12g0369391	-1.06	0.0475362	'misc.sulfotransferase'	'(at1g18590 : 170.0) encodes a desulfoglucosinolate sulfotransferase, involved in the final step of glucosinolate core structure biosynthesis. Has a broad-substrate specificity with preference with methionine-derived desulfoglucosinolates.; sulfotransferase 17 (SOT17); CONTAINS InterPro DOMAIN/s: Sulfotransferase domain (InterPro:IPR000863); BEST Arabidopsis thaliana protein match is: desulfo-glu…
HanXRQChr14g0449661	2.8332	0.021391	'misc.UDP glucosyl and glucoronyl transferases'	'(at4g01210 : 57.8) glycosyl transferase family 1 protein; FUNCTIONS IN: transferase activity, transferring glycosyl groups; INVOLVED IN: biosynthetic process; LOCATED IN: cellular_component unknown; EXPRESSED IN: 22 plant structures; EXPRESSED DURING: 13 growth stages; CONTAINS InterPro DOMAIN/s: Glycosyl transferase, group 1 (InterPro:IPR001296); BEST Arabidopsis thaliana protein match is: UDP-…
HanXRQChr13g0400431	2.01566	0.0398707	'misc.UDP glucosyl and glucoronyl transferases'	'(at2g36790 : 469.0) The At2g36790 gene encodes a UDP-glucose:flavonol-3-O-glycoside-7-O-glucosyltransferase (UGT73C6)attaching a glucosyl residue to the 7-O-position of the flavonols kaempferol, quercetin and their 3-O-glycoside derivatives.; UDP-glucosyl transferase 73C6 (UGT73C6); CONTAINS InterPro DOMAIN/s: UDP-glucuronosyl/UDP-glucosyltransferase (InterPro:IPR002213); BEST Arabidopsis thalia…
HanXRQChr05g0161521	1.25847	0.00360327	'misc.UDP glucosyl and glucoronyl transferases'	'(at1g22400 : 362.0) UGT85A1; FUNCTIONS IN: in 6 functions; INVOLVED IN: metabolic process; LOCATED IN: cellular_component unknown; EXPRESSED IN: 22 plant structures; EXPRESSED DURING: 10 growth stages; CONTAINS InterPro DOMAIN/s: UDP-glucuronosyl/UDP-glucosyltransferase (InterPro:IPR002213); BEST Arabidopsis thaliana protein match is: UDP-glucosyl transferase 85A3 (TAIR:AT1G22380.1); Has 7940 Bl…
HanXRQChr17g0546621	1.00563	0.0285136	'misc.UDP glucosyl and glucoronyl transferases'	'(at3g02100 : 271.0) UDP-Glycosyltransferase superfamily protein; FUNCTIONS IN: UDP-glycosyltransferase activity, transferase activity, transferring glycosyl groups; INVOLVED IN: metabolic process; LOCATED IN: cellular_component unknown; EXPRESSED IN: root; CONTAINS InterPro DOMAIN/s: UDP-glucuronosyl/UDP-glucosyltransferase (InterPro:IPR002213); BEST Arabidopsis thaliana protein match is: UDP-Gl…
HanXRQChr09g0249231	-1.06761	0.00833711	'misc.UDP glucosyl and glucoronyl transferases'	'(at5g15050 : 206.0) Core-2/I-branching beta-1,6-N-acetylglucosaminyltransferase family protein; FUNCTIONS IN: transferase activity, transferring glycosyl groups, acetylglucosaminyltransferase activity; INVOLVED IN: carbohydrate biosynthetic process; LOCATED IN: membrane; EXPRESSED IN: 23 plant structures; EXPRESSED DURING: 13 growth stages; CONTAINS InterPro DOMAIN/s: Glycosyl transferase, famil…
HanXRQChr02g0043301	-1.1541	0.0475253	'misc.UDP glucosyl and glucoronyl transferases'	'(at1g73880 : 427.0) UDP-glucosyl transferase 89B1 (UGT89B1); FUNCTIONS IN: in 7 functions; INVOLVED IN: metabolic process; LOCATED IN: cellular_component unknown; CONTAINS InterPro DOMAIN/s: UDP-glucuronosyl/UDP-glucosyltransferase (InterPro:IPR002213); BEST Arabidopsis thaliana protein match is: UDP-Glycosyltransferase superfamily protein (TAIR:AT1G51210.1); Has 6052 Blast hits to 5982 proteins…
HanXRQChr10g0297011	-1.20362	5.88e-05	'misc.UDP glucosyl and glucoronyl transferases'	'(at2g23260 : 345.0) UDP-glucosyl transferase 84B1 (UGT84B1); FUNCTIONS IN: indole-3-acetate beta-glucosyltransferase activity, UDP-glycosyltransferase activity, quercetin 7-O-glucosyltransferase activity, transferase activity, transferring glycosyl groups, abscisic acid glucosyltransferase activity; INVOLVED IN: metabolic process; LOCATED IN: cellular_component unknown; CONTAINS InterPro DOMAIN/…
HanXRQChr04g0119331	-1.4982	0.014323	'misc.UDP glucosyl and glucoronyl transferases'	'(at3g02100 : 323.0) UDP-Glycosyltransferase superfamily protein; FUNCTIONS IN: UDP-glycosyltransferase activity, transferase activity, transferring glycosyl groups; INVOLVED IN: metabolic process; LOCATED IN: cellular_component unknown; EXPRESSED IN: root; CONTAINS InterPro DOMAIN/s: UDP-glucuronosyl/UDP-glucosyltransferase (InterPro:IPR002213); BEST Arabidopsis thaliana protein match is: UDP-Gl…
HanXRQChr03g0091831	-1.69443	0.0330001	'misc.UDP glucosyl and glucoronyl transferases'	'(at3g21760 : 399.0) Encodes HYR1, a UDP glycosyltransferase (UGT). HYR1 glucosylates hypostatin, an inhibitor of cell expansion in vivo to form a bioactive glucoside.; HYPOSTATIN RESISTANCE 1 (HYR1); FUNCTIONS IN: UDP-glycosyltransferase activity, transferase activity, transferring glycosyl groups; INVOLVED IN: metabolic process; LOCATED IN: cellular_component unknown; EXPRESSED IN: 21 plant str…
HanXRQChr14g0435801	-1.9332	0.0152513	'misc.UDP glucosyl and glucoronyl transferases'	'(at4g14090 : 323.0) The At4g14090 encodes a anthocyanidin 5-O-glucosyltransferase specifically glucosylating the 5-position of the flavonoid A-ring.; UDP-Glycosyltransferase superfamily protein; FUNCTIONS IN: UDP-glycosyltransferase activity, UDP-glucosyltransferase activity, anthocyanin 5-O-glucosyltransferase activity; INVOLVED IN: metabolic process; LOCATED IN: mitochondrion; EXPRESSED IN: 14…
HanXRQChr12g0385481	-2.36196	0.00991872	'misc.UDP glucosyl and glucoronyl transferases'	'(at2g16890 : 450.0) UDP-Glycosyltransferase superfamily protein; FUNCTIONS IN: transferase activity, transferring hexosyl groups, UDP-glycosyltransferase activity, transferase activity, transferring glycosyl groups; INVOLVED IN: metabolic process; LOCATED IN: endomembrane system; EXPRESSED IN: 17 plant structures; EXPRESSED DURING: 7 growth stages; CONTAINS InterPro DOMAIN/s: UDP-glucuronosyl/UD…
HanXRQChr06g0182081	1.35072	0.0189316	'mitochondrial electron transport / ATP synthesis.cytochrome c reductase'	'(at5g25450 : 97.8) Cytochrome bd ubiquinol oxidase, 14kDa subunit; FUNCTIONS IN: ubiquinol-cytochrome-c reductase activity; INVOLVED IN: mitochondrial electron transport, ubiquinol to cytochrome c; LOCATED IN: mitochondrion, mitochondrial respiratory chain complex III; EXPRESSED IN: 21 plant structures; EXPRESSED DURING: 13 growth stages; CONTAINS InterPro DOMAIN/s: Cytochrome d ubiquinol oxidas…
HanXRQChr09g0275451	1.17938	0.0227434	'mitochondrial electron transport / ATP synthesis.cytochrome c'	'(at1g15220 : 77.0) Encodes a protein with oxidoreductase activity present in the inner membrane of mitochondria. CCMH is postulated to play a central role in mitochondrial cytochrome c maturation, probably as part of a heme lyase complex that also holds activity of reducing apocytochrome c. CCMH interacts with apocytochrome AtCYTc-a and is shown to be present in a 500 kDa-complex along with CcmF…
HanXRQChr08g0234071	1.36615	3.73e-05	'mitochondrial electron transport / ATP synthesis.electron transfer flavoprotein'	'(at1g50940 : 107.0) Encodes the electron transfer flavoprotein ETF alpha, a putative subunit of the mitochondrial electron transfer flavoprotein complex (ETF beta is At5g43430.1) in Arabidopsis. Mutations of the ETF beta gene results in accelerated senescence and early death compared to wild-type during extended darkness.; electron transfer flavoprotein alpha (ETFALPHA); FUNCTIONS IN: copper ion…
HanXRQChr09g0266971	-1.05587	0.0197194	'mitochondrial electron transport / ATP synthesis.NADH-DH.complex I'	'(at3g27890 : 154.0) Encodes NAD(P)H:quinone reductase which is an FMN binding protein that catalyzes the reduction of quinone substrates to hydroquinones.The enzyme activity was confirmed by in vitro assay.; NADPH:quinone oxidoreductase (NQR); FUNCTIONS IN: FMN reductase activity; INVOLVED IN: response to salt stress, defense response to bacterium; LOCATED IN: chloroplast stroma, chloroplast, pl…
HanXRQChr05g0161531	-2.53445	0.0415451	'N-metabolism.ammonia metabolism.glutamine synthetase'	'(o22506|glna2_dauca : 119.0) Glutamine synthetase, chloroplast precursor (EC 6.3.1.2) (Glutamate--ammonia ligase) (GS2) - Daucus carota (Carrot) & (at5g35630 : 114.0) chloroplastic glutamine synthetase; glutamine synthetase 2 (GS2); FUNCTIONS IN: glutamate-ammonia ligase activity; INVOLVED IN: in 8 processes; LOCATED IN: in 6 components; EXPRESSED IN: 23 plant structures; EXPRESSED DURING: 14 gr…
HanXRQChr10g0278381	-1.28829	0.0102172	'not assigned.no ontology.ABC1 family protein'	'(at3g24190 : 244.0) Protein kinase superfamily protein; FUNCTIONS IN: protein kinase activity, ATP binding; INVOLVED IN: protein amino acid phosphorylation; LOCATED IN: chloroplast; EXPRESSED IN: 22 plant structures; EXPRESSED DURING: 13 growth stages; CONTAINS InterPro DOMAIN/s: ABC-1 (InterPro:IPR004147), Protein kinase, catalytic domain (InterPro:IPR000719), Aminoglycoside phosphotransferase …
HanXRQChr13g0409131	1.17055	0.029538	'not assigned.no ontology.BTB/POZ domain-containing protein'	'(at1g55760 : 280.0) BTB/POZ domain-containing protein; CONTAINS InterPro DOMAIN/s: BTB/POZ (InterPro:IPR013069), BTB/POZ fold (InterPro:IPR011333), Kelch related (InterPro:IPR013089), BTB/POZ-like (InterPro:IPR000210); BEST Arabidopsis thaliana protein match is: BTB/POZ domain-containing protein (TAIR:AT1G21780.2); Has 5280 Blast hits to 5249 proteins in 149 species: Archae - 0; Bacteria - 0; Me…
HanXRQChr16g0506161	1.59757	0.0194653	'not assigned.no ontology.DC1 domain containing protein'	'(at2g16050 : 258.0) Cysteine/Histidine-rich C1 domain family protein; CONTAINS InterPro DOMAIN/s: DC1 (InterPro:IPR004146); BEST Arabidopsis thaliana protein match is: Cysteine/Histidine-rich C1 domain family protein (TAIR:AT1G20990.1); Has 30201 Blast hits to 17322 proteins in 780 species: Archae - 12; Bacteria - 1396; Metazoa - 17338; Fungi - 3422; Plants - 5037; Viruses - 0; Other Eukaryotes …
HanXRQChr01g0029281	-1.4949	0.00141139	'not assigned.no ontology.DC1 domain containing protein'	'(at2g37820 : 101.0) Cysteine/Histidine-rich C1 domain family protein; FUNCTIONS IN: zinc ion binding; INVOLVED IN: biological_process unknown; LOCATED IN: cellular_component unknown; EXPRESSED IN: root; CONTAINS InterPro DOMAIN/s: Zinc finger, RING-type (InterPro:IPR001841), C1-like (InterPro:IPR011424); BEST Arabidopsis thaliana protein match is: Cysteine/Histidine-rich C1 domain family protein…
HanXRQChr12g0379431	-1.30734	0.0392947	'not assigned.no ontology.epsin N-terminal homology (ENTH) domain-containing protein'	'(at1g25240 : 211.0) ENTH/VHS/GAT family protein; FUNCTIONS IN: phospholipid binding, clathrin binding, binding, phosphatidylinositol binding; INVOLVED IN: clathrin coat assembly; LOCATED IN: clathrin coat, mitochondrion; EXPRESSED IN: 10 plant structures; EXPRESSED DURING: L mature pollen stage, M germinated pollen stage, 4 anthesis, C globular stage, petal differentiation and expansion stage; C…
HanXRQChr12g0366061	-3.65175	0.00108429	'not assigned.no ontology.epsin N-terminal homology (ENTH) domain-containing protein'	'(at1g25240 : 243.0) ENTH/VHS/GAT family protein; FUNCTIONS IN: phospholipid binding, clathrin binding, binding, phosphatidylinositol binding; INVOLVED IN: clathrin coat assembly; LOCATED IN: clathrin coat, mitochondrion; EXPRESSED IN: 10 plant structures; EXPRESSED DURING: L mature pollen stage, M germinated pollen stage, 4 anthesis, C globular stage, petal differentiation and expansion stage; C…
HanXRQChr17g0566291	-3.83821	0.00082797	'not assigned.no ontology.epsin N-terminal homology (ENTH) domain-containing protein'	'(at1g25240 : 248.0) ENTH/VHS/GAT family protein; FUNCTIONS IN: phospholipid binding, clathrin binding, binding, phosphatidylinositol binding; INVOLVED IN: clathrin coat assembly; LOCATED IN: clathrin coat, mitochondrion; EXPRESSED IN: 10 plant structures; EXPRESSED DURING: L mature pollen stage, M germinated pollen stage, 4 anthesis, C globular stage, petal differentiation and expansion stage; C…
HanXRQChr08g0224291	-4.32848	2.78e-05	'not assigned.no ontology.epsin N-terminal homology (ENTH) domain-containing protein'	'(at1g25240 : 259.0) ENTH/VHS/GAT family protein; FUNCTIONS IN: phospholipid binding, clathrin binding, binding, phosphatidylinositol binding; INVOLVED IN: clathrin coat assembly; LOCATED IN: clathrin coat, mitochondrion; EXPRESSED IN: 10 plant structures; EXPRESSED DURING: L mature pollen stage, M germinated pollen stage, 4 anthesis, C globular stage, petal differentiation and expansion stage; C…
HanXRQChr11g0324381	1.28404	0.0132102	'not assigned.no ontology.hydroxyproline rich proteins'	'(gnl|cdd|33678 : 58.1) no description available & (at5g65660 : 52.4) hydroxyproline-rich glycoprotein family protein; FUNCTIONS IN: molecular_function unknown; INVOLVED IN: biological_process unknown; LOCATED IN: plasma membrane; EXPRESSED IN: 22 plant structures; EXPRESSED DURING: 13 growth stages; Has 30201 Blast hits to 17322 proteins in 780 species: Archae - 12; Bacteria - 1396; Metazoa - 17…
HanXRQChr12g0366071	-1.2008	0.00122453	'not assigned.no ontology.hydroxyproline rich proteins'	'(at1g14710 : 121.0) hydroxyproline-rich glycoprotein family protein; BEST Arabidopsis thaliana protein match is: oxidoreductase, 2OG-Fe(II) oxygenase family protein (TAIR:AT4G02940.1); Has 6006 Blast hits to 3456 proteins in 374 species: Archae - 2; Bacteria - 410; Metazoa - 1957; Fungi - 511; Plants - 1958; Viruses - 385; Other Eukaryotes - 783 (source: NCBI BLink). & (gnl|cdd|38301 : 58.9) no …
HanXRQChr01g0000111	1.25266	0.0175846	'not assigned.no ontology.pentatricopeptide (PPR) repeat-containing protein'	'(at1g62680 : 193.0) Pentatricopeptide repeat (PPR) superfamily protein; LOCATED IN: chloroplast; EXPRESSED IN: shoot apex, leaf whorl, flower, seed; EXPRESSED DURING: F mature embryo stage, petal differentiation and expansion stage; CONTAINS InterPro DOMAIN/s: Pentatricopeptide repeat (InterPro:IPR002885); BEST Arabidopsis thaliana protein match is: Tetratricopeptide repeat (TPR)-like superfamil…
HanXRQChr14g0450441	-1.62421	0.0406491	'not assigned.no ontology.pentatricopeptide (PPR) repeat-containing protein'	'(at4g34830 : 68.6) Encodes MRL1, a conserved pentatricopeptide repeat protein, required for stabilization of rbcL mRNA.; MATURATION OF RBCL 1 (MRL1); INVOLVED IN: mRNA stabilization; LOCATED IN: chloroplast; EXPRESSED IN: 21 plant structures; EXPRESSED DURING: 13 growth stages; CONTAINS InterPro DOMAIN/s: Pentatricopeptide repeat (InterPro:IPR002885); BEST Arabidopsis thaliana protein match is: …
HanXRQChr13g0420391	1.50784	0.0342629	'not assigned.no ontology.tetratricopeptide repeat (TPR)'	'(at5g21990 : 126.0) Tetratricopeptide repeat (TPR)-like superfamily protein; FUNCTIONS IN: binding; INVOLVED IN: protein folding; LOCATED IN: cellular_component unknown; EXPRESSED IN: cultured cell; CONTAINS InterPro DOMAIN/s: Tetratricopeptide TPR-1 (InterPro:IPR001440), Tetratricopeptide-like helical (InterPro:IPR011990), Tetratricopeptide repeat-containing (InterPro:IPR013026), Tetratricopept…
HanXRQChr10g0291491	2.32811	0.000431159	'not assigned.no ontology'	'(at5g01300 : 209.0) PEBP (phosphatidylethanolamine-binding protein) family protein; FUNCTIONS IN: phosphatidylethanolamine binding; INVOLVED IN: biological_process unknown; LOCATED IN: cellular_component unknown; EXPRESSED IN: 7 plant structures; EXPRESSED DURING: LP.04 four leaves visible, 4 anthesis, 4 leaf senescence stage, petal differentiation and expansion stage, LP.08 eight leaves visible…
HanXRQChr01g0023411	1.93636	0.0124777	'not assigned.no ontology'	'(at4g10650 : 90.5) P-loop containing nucleoside triphosphate hydrolases superfamily protein; FUNCTIONS IN: GTP binding; INVOLVED IN: biological_process unknown; LOCATED IN: intracellular; CONTAINS InterPro DOMAIN/s: GTP-binding protein, HSR1-related (InterPro:IPR002917); BEST Arabidopsis thaliana protein match is: P-loop containing nucleoside triphosphate hydrolases superfamily protein (TAIR:AT2…
HanXRQChr09g0276931	1.71408	5.23e-05	'not assigned.no ontology'	'(at1g72620 : 214.0) alpha/beta-Hydrolases superfamily protein; FUNCTIONS IN: hydrolase activity; INVOLVED IN: biological_process unknown; LOCATED IN: endomembrane system; CONTAINS InterPro DOMAIN/s: Alpha/beta hydrolase fold-1 (InterPro:IPR000073); BEST Arabidopsis thaliana protein match is: alpha/beta-Hydrolases superfamily protein (TAIR:AT1G17430.1); Has 6611 Blast hits to 6609 proteins in 129…
HanXRQChr02g0052831	1.49842	0.014298	'not assigned.no ontology'	'(at5g06570 : 209.0) alpha/beta-Hydrolases superfamily protein; FUNCTIONS IN: hydrolase activity; INVOLVED IN: metabolic process; LOCATED IN: cellular_component unknown; EXPRESSED IN: 6 plant structures; EXPRESSED DURING: petal differentiation and expansion stage; CONTAINS InterPro DOMAIN/s: Alpha/beta hydrolase fold-3 (InterPro:IPR013094); BEST Arabidopsis thaliana protein match is: carboxyester…
HanXRQChr05g0130041	1.47532	0.0366939	'not assigned.no ontology'	'(at4g05210 : 75.9) Trimeric LpxA-like enzymes superfamily protein; FUNCTIONS IN: transferase activity; INVOLVED IN: biological_process unknown; LOCATED IN: cellular_component unknown; EXPRESSED IN: 13 plant structures; EXPRESSED DURING: 8 growth stages; CONTAINS InterPro DOMAIN/s: Hexapeptide transferase, conserved site (InterPro:IPR018357), Trimeric LpxA-like (InterPro:IPR011004), Bacterial tra…
HanXRQChr15g0476101	1.44077	1.21e-06	'not assigned.no ontology'	'(at1g24130 : 279.0) Transducin/WD40 repeat-like superfamily protein; FUNCTIONS IN: nucleotide binding; INVOLVED IN: biological_process unknown; LOCATED IN: chloroplast, heterotrimeric G-protein complex; CONTAINS InterPro DOMAIN/s: WD40 repeat 2 (InterPro:IPR019782), WD40 repeat, conserved site (InterPro:IPR019775), WD40 repeat (InterPro:IPR001680), G-protein beta WD-40 repeat, region (InterPro:I…
HanXRQChr09g0241891	1.2763	0.0172926	'not assigned.no ontology'	'(at5g11090 : 141.0) serine-rich protein-related; BEST Arabidopsis thaliana protein match is: serine-rich protein-related (TAIR:AT5G25280.2); Has 1807 Blast hits to 1807 proteins in 277 species: Archae - 0; Bacteria - 0; Metazoa - 736; Fungi - 347; Plants - 385; Viruses - 0; Other Eukaryotes - 339 (source: NCBI BLink). & (gnl|cdd|38301 : 56.6) no description available & (gnl|cdd|33678 : 53.9) no …
HanXRQChr10g0291011	1.09407	0.0150037	'not assigned.no ontology'	'(at3g26040 : 249.0) HXXXD-type acyl-transferase family protein; FUNCTIONS IN: transferase activity, transferring acyl groups other than amino-acyl groups, transferase activity; INVOLVED IN: biological_process unknown; LOCATED IN: cellular_component unknown; EXPRESSED IN: root; CONTAINS InterPro DOMAIN/s: Transferase (InterPro:IPR003480); BEST Arabidopsis thaliana protein match is: HXXXD-type acy…
HanXRQChr15g0464331	1.07902	0.0198792	'not assigned.no ontology'	'(at4g01870 : 808.0) tolB protein-related; FUNCTIONS IN: molecular_function unknown; INVOLVED IN: response to cyclopentenone; LOCATED IN: membrane; EXPRESSED IN: 22 plant structures; EXPRESSED DURING: 13 growth stages; CONTAINS InterPro DOMAIN/s: WD40-like Beta Propeller (InterPro:IPR011659), Peptidase S9B, dipeptidylpeptidase IV N-terminal (InterPro:IPR002469), Six-bladed beta-propeller, TolB-li…
HanXRQChr08g0231041	1.01181	0.002507	'not assigned.no ontology'	'(at5g10860 : 119.0) Cystathionine beta-synthase (CBS) family protein; FUNCTIONS IN: cobalt ion binding; INVOLVED IN: response to salt stress; LOCATED IN: mitochondrion; EXPRESSED IN: 24 plant structures; EXPRESSED DURING: 15 growth stages; CONTAINS InterPro DOMAIN/s: Cystathionine beta-synthase, core (InterPro:IPR000644); BEST Arabidopsis thaliana protein match is: Cystathionine beta-synthase (C…
HanXRQChr12g0381331	-1.006	0.00780952	'not assigned.no ontology'	'(at3g03990 : 392.0) alpha/beta-Hydrolases superfamily protein; CONTAINS InterPro DOMAIN/s: Alpha/beta hydrolase fold-1 (InterPro:IPR000073); BEST Arabidopsis thaliana protein match is: alpha/beta-Hydrolases superfamily protein (TAIR:AT4G37470.1); Has 7052 Blast hits to 7050 proteins in 1427 species: Archae - 69; Bacteria - 5615; Metazoa - 94; Fungi - 57; Plants - 279; Viruses - 0; Other Eukaryot…
HanXRQChr09g0266951	-1.04594	3.43e-06	'not assigned.no ontology'	'(at5g38520 : 94.0) alpha/beta-Hydrolases superfamily protein; FUNCTIONS IN: hydrolase activity; LOCATED IN: chloroplast; EXPRESSED IN: 22 plant structures; EXPRESSED DURING: 13 growth stages; CONTAINS InterPro DOMAIN/s: Alpha/beta hydrolase fold-1 (InterPro:IPR000073); BEST Arabidopsis thaliana protein match is: alpha/beta-Hydrolases superfamily protein (TAIR:AT5G19850.1); Has 8675 Blast hits to…
HanXRQChr05g0134411	-1.05331	0.00120379	'not assigned.no ontology'	'(p31843|rrpo_oenbe : 134.0) RNA-directed DNA polymerase homolog (Reverse transcriptase homolog) - Oenothera bertiana (Bertero's evening primrose) & (atmg00860 : 116.0) hypothetical protein; DNA/RNA polymerases superfamily protein. & (gnl|cdd|33678 : 67.4) no description available & (gnl|cdd|38301 : 61.9) no description available & (ipr000477 : 55.166733) Reverse transcriptase & (reliability: 230…
HanXRQChr03g0066941	-1.19508	0.000385499	'not assigned.no ontology'	'(at5g64170 : 69.7) dentin sialophosphoprotein-related; FUNCTIONS IN: molecular_function unknown; INVOLVED IN: biological_process unknown; LOCATED IN: cellular_component unknown; EXPRESSED IN: 17 plant structures; EXPRESSED DURING: 9 growth stages; BEST Arabidopsis thaliana protein match is: unknown protein (TAIR:AT3G54500.2); Has 181 Blast hits to 169 proteins in 40 species: Archae - 2; Bacteria…
HanXRQChr15g0484891	-1.27133	0.00146353	'not assigned.no ontology'	'(gnl|cdd|38301 : 64.3) no description available & (gnl|cdd|33678 : 60.4) no description available & (at5g51130 : 51.6) S-adenosyl-L-methionine-dependent methyltransferases superfamily protein; FUNCTIONS IN: protein methyltransferase activity, methyltransferase activity; INVOLVED IN: protein amino acid methylation; LOCATED IN: cytoplasm; EXPRESSED IN: 22 plant structures; EXPRESSED DURING: 13 gro…
HanXRQChr14g0458211	-1.27722	0.0375538	'not assigned.no ontology'	'(at3g55390 : 74.7) Uncharacterised protein family (UPF0497); CONTAINS InterPro DOMAIN/s: Uncharacterised protein family UPF0497, trans-membrane plant (InterPro:IPR006702), Uncharacterised protein family UPF0497, trans-membrane plant subgroup (InterPro:IPR006459); BEST Arabidopsis thaliana protein match is: Uncharacterised protein family (UPF0497) (TAIR:AT2G38480.1); Has 361 Blast hits to 361 pro…
HanXRQChr12g0365071	-1.36555	6.71e-05	'not assigned.no ontology'	'(at2g03810 : 71.6) 18S pre-ribosomal assembly protein gar2-related; FUNCTIONS IN: molecular_function unknown; LOCATED IN: plasma membrane; EXPRESSED IN: cotyledon; BEST Arabidopsis thaliana protein match is: unknown protein (TAIR:AT1G13650.1); Has 30201 Blast hits to 17322 proteins in 780 species: Archae - 12; Bacteria - 1396; Metazoa - 17338; Fungi - 3422; Plants - 5037; Viruses - 0; Other Euka…
HanXRQChr07g0206411	-1.46571	0.029019	'not assigned.no ontology'	'(at5g24320 : 237.0) Transducin/WD40 repeat-like superfamily protein; CONTAINS InterPro DOMAIN/s: WD40 repeat 2 (InterPro:IPR019782), WD40 repeat, conserved site (InterPro:IPR019775), WD40 repeat (InterPro:IPR001680), G-protein beta WD-40 repeat, region (InterPro:IPR020472), WD40 repeat-like-containing domain (InterPro:IPR011046), WD40-repeat-containing domain (InterPro:IPR017986), WD40/YVTN repe…
HanXRQChr06g0178881	-1.4743	0.0127225	'not assigned.no ontology'	'(at3g26040 : 219.0) HXXXD-type acyl-transferase family protein; FUNCTIONS IN: transferase activity, transferring acyl groups other than amino-acyl groups, transferase activity; INVOLVED IN: biological_process unknown; LOCATED IN: cellular_component unknown; EXPRESSED IN: root; CONTAINS InterPro DOMAIN/s: Transferase (InterPro:IPR003480); BEST Arabidopsis thaliana protein match is: HXXXD-type acy…
HanXRQChr17g0554641	-1.73477	0.0229072	'not assigned.no ontology'	'(at2g20562 : 112.0) unknown protein; LOCATED IN: endomembrane system; BEST Arabidopsis thaliana protein match is: unknown protein (TAIR:AT2G31090.1); Has 70 Blast hits to 70 proteins in 13 species: Archae - 0; Bacteria - 0; Metazoa - 0; Fungi - 0; Plants - 70; Viruses - 0; Other Eukaryotes - 0 (source: NCBI BLink). & (reliability: 224.0) & (original description: locus_tag=HanXRQChr17g0554641 gn=…
HanXRQChr12g0363421	-3.10076	0.0124731	'not assigned.no ontology'	'(at5g35525 : 74.7) PLAC8 family protein; CONTAINS InterPro DOMAIN/s: Protein of unknown function Cys-rich (InterPro:IPR006461); BEST Arabidopsis thaliana protein match is: PLANT CADMIUM RESISTANCE 2 (TAIR:AT1G14870.1); Has 35333 Blast hits to 34131 proteins in 2444 species: Archae - 798; Bacteria - 22429; Metazoa - 974; Fungi - 991; Plants - 531; Viruses - 0; Other Eukaryotes - 9610 (source: NCB…
HanXRQChr09g0256791	5.94941	4.03e-11	'not assigned.unknown'	'(at5g41980 : 119.0) CONTAINS InterPro DOMAIN/s: Putative harbinger transposase-derived nuclease (InterPro:IPR006912); BEST Arabidopsis thaliana protein match is: unknown protein (TAIR:AT1G43722.1); Has 1807 Blast hits to 1807 proteins in 277 species: Archae - 0; Bacteria - 0; Metazoa - 736; Fungi - 347; Plants - 385; Viruses - 0; Other Eukaryotes - 339 (source: NCBI BLink). & (gnl|cdd|82074 : 52…
HanXRQChr00c0172g0572281	4.96087	9.61e-08	'not assigned.unknown'	' no hits & (original description: locus_tag=HanXRQChr00c0172g0572281 gn=HanXRQChr00c0172g0572281 begin=11484 end=11984 len=501 chr=HanXRQChr00c0172 strand=1 sp=Helianthus annuus )'
HanXRQChr00c0155g0572081	4.30921	8.68e-07	'not assigned.unknown'	'(gnl|cdd|36433 : 58.5) no description available & (at2g01021 : 51.2) unknown protein; Has 30201 Blast hits to 17322 proteins in 780 species: Archae - 12; Bacteria - 1396; Metazoa - 17338; Fungi - 3422; Plants - 5037; Viruses - 0; Other Eukaryotes - 2996 (source: NCBI BLink). & (reliability: 102.4) & (original description: locus_tag=HanXRQChr00c0155g0572081 gn=HanXRQChr00c0155g0572081 begin=8938 …
HanXRQChr01g0011301	4.23688	5.17e-05	'not assigned.unknown'	' (original description: locus_tag=HanXRQChr01g0011301 gn=HanXRQChr01g0011301 begin=73399857 end=73400550 len=694 chr=HanXRQChr01 strand=1 sp=Helianthus annuus def=Putative phox homologous domain)'
HanXRQChr17g0556801	3.34011	0.00293708	'not assigned.unknown'	' no hits & (original description: locus_tag=HanXRQChr17g0556801 gn=HanXRQChr17g0556801 begin=113122336 end=113123486 len=1151 chr=HanXRQChr17 strand=-1 sp=Helianthus annuus )'
HanXRQChr00c0814g0577581	3.33674	5.5e-05	'not assigned.unknown'	'(gnl|cdd|36433 : 58.9) no description available & (at2g01021 : 51.2) unknown protein; Has 30201 Blast hits to 17322 proteins in 780 species: Archae - 12; Bacteria - 1396; Metazoa - 17338; Fungi - 3422; Plants - 5037; Viruses - 0; Other Eukaryotes - 2996 (source: NCBI BLink). & (reliability: 102.4) & (original description: locus_tag=HanXRQChr00c0814g0577581 gn=HanXRQChr00c0814g0577581 begin=10424…
HanXRQChr08g0232291	3.32755	0.00109582	'not assigned.unknown'	' no hits & (original description: locus_tag=HanXRQChr08g0232291 gn=HanXRQChr08g0232291 begin=115386778 end=115386989 len=212 chr=HanXRQChr08 strand=-1 sp=Helianthus annuus )'
HanXRQChr00c1258g0578891	3.31307	0.00105637	'not assigned.unknown'	' (original description: locus_tag=HanXRQChr00c1258g0578891 gn=HanXRQChr00c1258g0578891 begin=1613 end=2084 len=472 chr=HanXRQChr00c1258 strand=1 sp=Helianthus annuus )'
HanXRQChr02g0042221	3.31216	0.00661983	'not assigned.unknown'	' (original description: locus_tag=HanXRQChr02g0042221 gn=HanXRQChr02g0042221 begin=77045749 end=77047586 len=1838 chr=HanXRQChr02 strand=1 sp=Helianthus annuus def=Putative ulp1 protease family, C-terminal catalytic domain)'
HanXRQChr14g0427081	3.30868	0.00138175	'not assigned.unknown'	'(gnl|cdd|36433 : 58.5) no description available & (at2g01021 : 51.2) unknown protein; Has 30201 Blast hits to 17322 proteins in 780 species: Archae - 12; Bacteria - 1396; Metazoa - 17338; Fungi - 3422; Plants - 5037; Viruses - 0; Other Eukaryotes - 2996 (source: NCBI BLink). & (reliability: 102.4) & (original description: locus_tag=HanXRQChr14g0427081 gn=HanXRQChr14g0427081 begin=2526082 end=252…
HanXRQChr07g0190551	3.14777	0.000320403	'not assigned.unknown'	' no hits & (original description: locus_tag=HanXRQChr07g0190551 gn=HanXRQChr07g0190551 begin=29566852 end=29567344 len=493 chr=HanXRQChr07 strand=1 sp=Helianthus annuus def=Uncharacterized protein, partly supported by expression data)'
HanXRQChr13g0413571	3.02643	0.0138138	'not assigned.unknown'	' no hits & (original description: locus_tag=HanXRQChr13g0413571 gn=HanXRQChr13g0413571 begin=149891506 end=149892174 len=669 chr=HanXRQChr13 strand=-1 sp=Helianthus annuus )'
HanXRQChr04g0121461	2.99489	5.94e-07	'not assigned.unknown'	' no hits & (original description: locus_tag=HanXRQChr04g0121461 gn=HanXRQChr04g0121461 begin=159323622 end=159325184 len=1563 chr=HanXRQChr04 strand=1 sp=Helianthus annuus def=Uncharacterized protein, supported by expression data)'
HanXRQChr00c0499g0575241	2.94547	5.81e-05	'not assigned.unknown'	' (original description: locus_tag=HanXRQChr00c0499g0575241 gn=HanXRQChr00c0499g0575241 begin=1 end=1809 len=1809 chr=HanXRQChr00c0499 strand=1 sp=Helianthus annuus )'
HanXRQChr08g0218331	2.83703	0.00496797	'not assigned.unknown'	' (original description: locus_tag=HanXRQChr08g0218331 gn=HanXRQChr08g0218331 begin=36474985 end=36476335 len=1351 chr=HanXRQChr08 strand=1 sp=Helianthus annuus def=Uncharacterized protein, supported by expression data)'
HanXRQChr00c0811g0577491	2.83154	0.0100805	'not assigned.unknown'	' (original description: locus_tag=HanXRQChr00c0811g0577491 gn=HanXRQChr00c0811g0577491 begin=1 end=232 len=232 chr=HanXRQChr00c0811 strand=1 sp=Helianthus annuus )'
HanXRQChr11g0349661	2.72381	0.0072048	'not assigned.unknown'	' (original description: locus_tag=HanXRQChr11g0349661 gn=HanXRQChr11g0349661 begin=154541207 end=154544760 len=3554 chr=HanXRQChr11 strand=-1 sp=Helianthus annuus def=Uncharacterized protein, supported by expression data)'
HanXRQChr08g0231411	2.71403	0.00103538	'not assigned.unknown'	' (original description: locus_tag=HanXRQChr08g0231411 gn=HanXRQChr08g0231411 begin=109009406 end=109009759 len=354 chr=HanXRQChr08 strand=-1 sp=Helianthus annuus )'
HanXRQChr15g0492861	2.70083	0.042562	'not assigned.unknown'	'(gnl|cdd|36433 : 57.7) no description available & (at2g01021 : 51.2) unknown protein; Has 30201 Blast hits to 17322 proteins in 780 species: Archae - 12; Bacteria - 1396; Metazoa - 17338; Fungi - 3422; Plants - 5037; Viruses - 0; Other Eukaryotes - 2996 (source: NCBI BLink). & (reliability: 102.4) & (original description: locus_tag=HanXRQChr15g0492861 gn=HanXRQChr15g0492861 begin=141727012 end=1…
HanXRQChr08g0208151	2.69197	0.000619159	'not assigned.unknown'	' no hits & (original description: locus_tag=HanXRQChr08g0208151 gn=HanXRQChr08g0208151 begin=1830810 end=1831048 len=239 chr=HanXRQChr08 strand=-1 sp=Helianthus annuus )'
HanXRQChr05g0134571	2.68563	0.0108622	'not assigned.unknown'	'(at3g24255 : 140.0) RNA-directed DNA polymerase (reverse transcriptase)-related family protein; FUNCTIONS IN: molecular_function unknown; INVOLVED IN: biological_process unknown; LOCATED IN: cellular_component unknown; BEST Arabidopsis thaliana protein match is: unknown protein (TAIR:AT3G23910.1); Has 169 Blast hits to 169 proteins in 55 species: Archae - 8; Bacteria - 18; Metazoa - 36; Fungi - …
HanXRQChr17g0548191	2.68459	0.0239667	'not assigned.unknown'	' (original description: locus_tag=HanXRQChr17g0548191 gn=HanXRQChr17g0548191 begin=54603124 end=54603865 len=742 chr=HanXRQChr17 strand=1 sp=Helianthus annuus )'
HanXRQChr05g0156491	2.61352	0.0265403	'not assigned.unknown'	' no hits & (original description: locus_tag=HanXRQChr05g0156491 gn=HanXRQChr05g0156491 begin=194295707 end=194296540 len=834 chr=HanXRQChr05 strand=1 sp=Helianthus annuus )'
HanXRQChr00c0793g0577451	2.58377	0.00707655	'not assigned.unknown'	' no hits & (original description: locus_tag=HanXRQChr00c0793g0577451 gn=HanXRQChr00c0793g0577451 begin=1 end=438 len=438 chr=HanXRQChr00c0793 strand=1 sp=Helianthus annuus )'
HanXRQChr00c1045g0578431	2.5412	0.00928708	'not assigned.unknown'	' (original description: locus_tag=HanXRQChr00c1045g0578431 gn=HanXRQChr00c1045g0578431 begin=767 end=3563 len=2797 chr=HanXRQChr00c1045 strand=-1 sp=Helianthus annuus )'
HanXRQChr00c0483g0575001	2.52765	0.0111999	'not assigned.unknown'	' no hits & (original description: locus_tag=HanXRQChr00c0483g0575001 gn=HanXRQChr00c0483g0575001 begin=19351 end=19762 len=412 chr=HanXRQChr00c0483 strand=-1 sp=Helianthus annuus )'
HanXRQChr10g0312251	2.50313	0.0110482	'not assigned.unknown'	' no hits & (original description: locus_tag=HanXRQChr10g0312251 gn=HanXRQChr10g0312251 begin=222025084 end=222025295 len=212 chr=HanXRQChr10 strand=1 sp=Helianthus annuus )'
HanXRQChr17g0535101	2.49935	0.00291019	'not assigned.unknown'	' (original description: locus_tag=HanXRQChr17g0535101 gn=HanXRQChr17g0535101 begin=4495979 end=4497207 len=1229 chr=HanXRQChr17 strand=1 sp=Helianthus annuus def=Uncharacterized protein, partly supported by expression data)'
HanXRQChr05g0146671	2.4682	0.0440779	'not assigned.unknown'	' (original description: locus_tag=HanXRQChr05g0146671 gn=HanXRQChr05g0146671 begin=138630003 end=138630803 len=801 chr=HanXRQChr05 strand=-1 sp=Helianthus annuus def=Uncharacterized protein)'
HanXRQChr14g0461471	2.45386	0.0139232	'not assigned.unknown'	' (original description: locus_tag=HanXRQChr14g0461471 gn=HanXRQChr14g0461471 begin=171046801 end=171048170 len=1370 chr=HanXRQChr14 strand=1 sp=Helianthus annuus )'
HanXRQChr08g0230051	2.44456	0.00784716	'not assigned.unknown'	' (original description: locus_tag=HanXRQChr08g0230051 gn=HanXRQChr08g0230051 begin=101719015 end=101720185 len=1171 chr=HanXRQChr08 strand=-1 sp=Helianthus annuus def=Uncharacterized protein, supported by expression data)'
HanXRQChr16g0507151	2.43053	0.0137493	'not assigned.unknown'	'(at4g37080 : 122.0) Protein of unknown function, DUF547; FUNCTIONS IN: molecular_function unknown; INVOLVED IN: biological_process unknown; LOCATED IN: cellular_component unknown; EXPRESSED IN: 22 plant structures; EXPRESSED DURING: 13 growth stages; CONTAINS InterPro DOMAIN/s: Protein of unknown function DUF547 (InterPro:IPR006869); BEST Arabidopsis thaliana protein match is: Protein of unknown…
HanXRQChr13g0397911	2.43033	0.029207	'not assigned.unknown'	' no hits & (original description: locus_tag=HanXRQChr13g0397911 gn=HanXRQChr13g0397911 begin=77221620 end=77222929 len=1310 chr=HanXRQChr13 strand=-1 sp=Helianthus annuus )'
HanXRQChr04g0125181	2.41018	0.00921639	'not assigned.unknown'	' (original description: locus_tag=HanXRQChr04g0125181 gn=HanXRQChr04g0125181 begin=170653829 end=170655856 len=2028 chr=HanXRQChr04 strand=-1 sp=Helianthus annuus def=Uncharacterized protein, partly supported by expression data)'
HanXRQChr03g0063631	2.34337	0.027476	'not assigned.unknown'	' (original description: locus_tag=HanXRQChr03g0063631 gn=HanXRQChr03g0063631 begin=19398312 end=19398713 len=402 chr=HanXRQChr03 strand=-1 sp=Helianthus annuus )'
HanXRQChr00c0985g0578111	2.34218	0.00805749	'not assigned.unknown'	' (original description: locus_tag=HanXRQChr00c0985g0578111 gn=HanXRQChr00c0985g0578111 begin=8243 end=9913 len=1671 chr=HanXRQChr00c0985 strand=-1 sp=Helianthus annuus )'
HanXRQChr01g0022411	2.33185	0.0192365	'not assigned.unknown'	' (original description: locus_tag=HanXRQChr01g0022411 gn=HanXRQChr01g0022411 begin=126675651 end=126684531 len=8881 chr=HanXRQChr01 strand=1 sp=Helianthus annuus )'
HanXRQChr00c1043g0578401	2.32428	0.00962179	'not assigned.unknown'	' (original description: locus_tag=HanXRQChr00c1043g0578401 gn=HanXRQChr00c1043g0578401 begin=1990 end=3034 len=1045 chr=HanXRQChr00c1043 strand=1 sp=Helianthus annuus )'
HanXRQChr10g0296071	2.31727	0.0475931	'not assigned.unknown'	' (original description: locus_tag=HanXRQChr10g0296071 gn=HanXRQChr10g0296071 begin=117373405 end=117375024 len=1620 chr=HanXRQChr10 strand=-1 sp=Helianthus annuus def=Uncharacterized protein, partly supported by expression data)'
HanXRQChr00c0519g0575381	2.26931	0.0333788	'not assigned.unknown'	' (original description: locus_tag=HanXRQChr00c0519g0575381 gn=HanXRQChr00c0519g0575381 begin=9611 end=11078 len=1468 chr=HanXRQChr00c0519 strand=1 sp=Helianthus annuus )'
HanXRQChr04g0107211	2.24071	0.0133662	'not assigned.unknown'	'(at5g61340 : 154.0) unknown protein; BEST Arabidopsis thaliana protein match is: unknown protein (TAIR:AT1G26650.1); Has 30201 Blast hits to 17322 proteins in 780 species: Archae - 12; Bacteria - 1396; Metazoa - 17338; Fungi - 3422; Plants - 5037; Viruses - 0; Other Eukaryotes - 2996 (source: NCBI BLink). & (gnl|cdd|38301 : 52.7) no description available & (reliability: 308.0) & (original descri…
HanXRQChr13g0418161	2.22187	0.0104601	'not assigned.unknown'	'(at3g11740 : 72.4) Protein of unknown function (DUF567); CONTAINS InterPro DOMAIN/s: Protein of unknown function DUF567 (InterPro:IPR007612); BEST Arabidopsis thaliana protein match is: Protein of unknown function (DUF567) (TAIR:AT5G01750.2); Has 438 Blast hits to 438 proteins in 42 species: Archae - 0; Bacteria - 23; Metazoa - 0; Fungi - 25; Plants - 390; Viruses - 0; Other Eukaryotes - 0 (sour…
HanXRQChr11g0325491	2.20877	0.000216221	'not assigned.unknown'	'(at5g66440 : 136.0) unknown protein; BEST Arabidopsis thaliana protein match is: unknown protein (TAIR:AT4G34560.1); Has 1807 Blast hits to 1807 proteins in 277 species: Archae - 0; Bacteria - 0; Metazoa - 736; Fungi - 347; Plants - 385; Viruses - 0; Other Eukaryotes - 339 (source: NCBI BLink). & (reliability: 272.0) & (original description: locus_tag=HanXRQChr11g0325491 gn=HanXRQChr11g0325491 b…
HanXRQChr17g0567881	2.19641	0.00477342	'not assigned.unknown'	' no hits & (original description: locus_tag=HanXRQChr17g0567881 gn=HanXRQChr17g0567881 begin=200912151 end=200912407 len=257 chr=HanXRQChr17 strand=-1 sp=Helianthus annuus )'
HanXRQChr01g0020451	2.19328	0.0311851	'not assigned.unknown'	' (original description: locus_tag=HanXRQChr01g0020451 gn=HanXRQChr01g0020451 begin=117679452 end=117682422 len=2971 chr=HanXRQChr01 strand=1 sp=Helianthus annuus def=Uncharacterized protein, supported by expression data)'
HanXRQChr13g0414501	2.18174	0.0110604	'not assigned.unknown'	' (original description: locus_tag=HanXRQChr13g0414501 gn=HanXRQChr13g0414501 begin=153676710 end=153680668 len=3959 chr=HanXRQChr13 strand=1 sp=Helianthus annuus def=Uncharacterized protein, supported by expression data)'
HanXRQChr00c0839g0577691	2.16817	0.0374141	'not assigned.unknown'	' (original description: locus_tag=HanXRQChr00c0839g0577691 gn=HanXRQChr00c0839g0577691 begin=12184 end=13221 len=1038 chr=HanXRQChr00c0839 strand=1 sp=Helianthus annuus )'
HanXRQChr09g0273001	2.16555	1.21e-06	'not assigned.unknown'	'(at5g20090 : 95.5) Uncharacterised protein family (UPF0041); INVOLVED IN: biological_process unknown; LOCATED IN: plasma membrane, membrane; EXPRESSED IN: 25 plant structures; EXPRESSED DURING: 16 growth stages; CONTAINS InterPro DOMAIN/s: Uncharacterised protein family UPF0041 (InterPro:IPR005336); BEST Arabidopsis thaliana protein match is: Uncharacterised protein family (UPF0041) (TAIR:AT4G14…
HanXRQChr12g0375661	2.15852	3.84e-05	'not assigned.unknown'	'(at4g33985 : 76.3) Protein of unknown function (DUF1685); FUNCTIONS IN: molecular_function unknown; INVOLVED IN: biological_process unknown; EXPRESSED IN: 11 plant structures; EXPRESSED DURING: 6 growth stages; CONTAINS InterPro DOMAIN/s: Protein of unknown function DUF1685 (InterPro:IPR012881); BEST Arabidopsis thaliana protein match is: Protein of unknown function (DUF1685) (TAIR:AT2G15590.2);…
HanXRQChr07g0195091	2.14981	0.0374141	'not assigned.unknown'	'(at5g60680 : 115.0) Protein of unknown function, DUF584; CONTAINS InterPro DOMAIN/s: Protein of unknown function DUF584 (InterPro:IPR007608); BEST Arabidopsis thaliana protein match is: Protein of unknown function, DUF584 (TAIR:AT3G45210.1); Has 1807 Blast hits to 1807 proteins in 277 species: Archae - 0; Bacteria - 0; Metazoa - 736; Fungi - 347; Plants - 385; Viruses - 0; Other Eukaryotes - 339…
HanXRQChr00c0899g0577851	2.14003	0.0439824	'not assigned.unknown'	' no hits & (original description: locus_tag=HanXRQChr00c0899g0577851 gn=HanXRQChr00c0899g0577851 begin=10472 end=11003 len=532 chr=HanXRQChr00c0899 strand=1 sp=Helianthus annuus )'
HanXRQChr05g0160421	2.12445	0.0464665	'not assigned.unknown'	'(at1g31130 : 139.0) unknown protein; FUNCTIONS IN: molecular_function unknown; INVOLVED IN: biological_process unknown; LOCATED IN: cellular_component unknown; EXPRESSED IN: 23 plant structures; EXPRESSED DURING: 13 growth stages; BEST Arabidopsis thaliana protein match is: unknown protein (TAIR:AT4G19950.1); Has 246 Blast hits to 244 proteins in 29 species: Archae - 2; Bacteria - 16; Metazoa - …
HanXRQChr00c1336g0578961	2.12087	0.0438675	'not assigned.unknown'	' (original description: locus_tag=HanXRQChr00c1336g0578961 gn=HanXRQChr00c1336g0578961 begin=1416 end=2053 len=638 chr=HanXRQChr00c1336 strand=-1 sp=Helianthus annuus )'
HanXRQChr00c1045g0578421	2.09883	0.0245063	'not assigned.unknown'	' (original description: locus_tag=HanXRQChr00c1045g0578421 gn=HanXRQChr00c1045g0578421 begin=1 end=327 len=327 chr=HanXRQChr00c1045 strand=-1 sp=Helianthus annuus )'
HanXRQChr17g0542201	2.08374	0.00108429	'not assigned.unknown'	' (original description: locus_tag=HanXRQChr17g0542201 gn=HanXRQChr17g0542201 begin=29306691 end=29309116 len=2426 chr=HanXRQChr17 strand=-1 sp=Helianthus annuus )'
HanXRQChr00c1008g0578241	2.06378	0.0438256	'not assigned.unknown'	' (original description: locus_tag=HanXRQChr00c1008g0578241 gn=HanXRQChr00c1008g0578241 begin=973 end=1898 len=926 chr=HanXRQChr00c1008 strand=-1 sp=Helianthus annuus )'
HanXRQChr00c1008g0578261	2.00756	0.0293468	'not assigned.unknown'	' (original description: locus_tag=HanXRQChr00c1008g0578261 gn=HanXRQChr00c1008g0578261 begin=8227 end=9530 len=1304 chr=HanXRQChr00c1008 strand=-1 sp=Helianthus annuus )'
HanXRQChr00c0997g0578221	1.98464	0.0394284	'not assigned.unknown'	' (original description: locus_tag=HanXRQChr00c0997g0578221 gn=HanXRQChr00c0997g0578221 begin=1 end=1728 len=1728 chr=HanXRQChr00c0997 strand=1 sp=Helianthus annuus )'
HanXRQChr03g0085651	1.96232	2.38e-06	'not assigned.unknown'	' (original description: locus_tag=HanXRQChr03g0085651 gn=HanXRQChr03g0085651 begin=143982638 end=143983633 len=996 chr=HanXRQChr03 strand=-1 sp=Helianthus annuus def=Uncharacterized protein, conserved in plant genome(s), supported by expression data)'
HanXRQChr05g0145741	1.95869	0.0178698	'not assigned.unknown'	' (original description: locus_tag=HanXRQChr05g0145741 gn=HanXRQChr05g0145741 begin=132837018 end=132841428 len=4411 chr=HanXRQChr05 strand=1 sp=Helianthus annuus def=Uncharacterized protein, partly supported by expression data)'
HanXRQChr17g0549081	1.91061	8.92e-07	'not assigned.unknown'	'(at2g45360 : 179.0) Protein of unknown function (DUF1442); CONTAINS InterPro DOMAIN/s: Protein of unknown function DUF1442 (InterPro:IPR009902); BEST Arabidopsis thaliana protein match is: Protein of unknown function (DUF1442) (TAIR:AT3G60780.1); Has 113 Blast hits to 112 proteins in 16 species: Archae - 0; Bacteria - 6; Metazoa - 0; Fungi - 0; Plants - 107; Viruses - 0; Other Eukaryotes - 0 (so…
HanXRQChr14g0427281	1.89331	0.000788257	'not assigned.unknown'	'(gnl|cdd|36433 : 58.1) no description available & (at2g01021 : 51.2) unknown protein; Has 30201 Blast hits to 17322 proteins in 780 species: Archae - 12; Bacteria - 1396; Metazoa - 17338; Fungi - 3422; Plants - 5037; Viruses - 0; Other Eukaryotes - 2996 (source: NCBI BLink). & (reliability: 102.4) & (original description: locus_tag=HanXRQChr14g0427281 gn=HanXRQChr14g0427281 begin=2834215 end=283…
HanXRQChr13g0405731	1.81561	0.00304254	'not assigned.unknown'	' (original description: locus_tag=HanXRQChr13g0405731 gn=HanXRQChr13g0405731 begin=107765930 end=107770133 len=4204 chr=HanXRQChr13 strand=-1 sp=Helianthus annuus )'
HanXRQChr04g0123121	1.77778	0.00732654	'not assigned.unknown'	' (original description: locus_tag=HanXRQChr04g0123121 gn=HanXRQChr04g0123121 begin=163949676 end=163951695 len=2020 chr=HanXRQChr04 strand=-1 sp=Helianthus annuus def=Uncharacterized protein, supported by expression data)'
HanXRQChr01g0004121	1.7763	0.0243728	'not assigned.unknown'	'(p31843|rrpo_oenbe : 156.0) RNA-directed DNA polymerase homolog (Reverse transcriptase homolog) - Oenothera bertiana (Bertero's evening primrose) & (atmg00860 : 113.0) hypothetical protein; DNA/RNA polymerases superfamily protein. & (gnl|cdd|38301 : 61.2) no description available & (gnl|cdd|33678 : 55.8) no description available & (ipr000477 : 55.740078) Reverse transcriptase & (reliability: 226…
HanXRQChr08g0218141	1.75918	0.00333328	'not assigned.unknown'	' (original description: locus_tag=HanXRQChr08g0218141 gn=HanXRQChr08g0218141 begin=35549794 end=35551443 len=1650 chr=HanXRQChr08 strand=1 sp=Helianthus annuus def=Uncharacterized conserved protein)'
HanXRQChr05g0160941	1.74501	0.0428783	'not assigned.unknown'	' (original description: locus_tag=HanXRQChr05g0160941 gn=HanXRQChr05g0160941 begin=210053751 end=210058817 len=5067 chr=HanXRQChr05 strand=1 sp=Helianthus annuus def=Putative DNA-binding pseudobarrel domain)'
HanXRQChr12g0385021	1.74456	0.0289973	'not assigned.unknown'	' (original description: locus_tag=HanXRQChr12g0385021 gn=HanXRQChr12g0385021 begin=161771808 end=161773612 len=1805 chr=HanXRQChr12 strand=-1 sp=Helianthus annuus )'
HanXRQChr14g0445431	1.727	0.0410503	'not assigned.unknown'	' no hits & (original description: locus_tag=HanXRQChr14g0445431 gn=HanXRQChr14g0445431 begin=123313686 end=123314236 len=551 chr=HanXRQChr14 strand=-1 sp=Helianthus annuus def=Uncharacterized protein, supported by expression data)'
HanXRQChr02g0051101	1.68693	0.0108595	'not assigned.unknown'	' (original description: locus_tag=HanXRQChr02g0051101 gn=HanXRQChr02g0051101 begin=146501569 end=146508253 len=6685 chr=HanXRQChr02 strand=-1 sp=Helianthus annuus def=Uncharacterized protein, partly supported by expression data)'
HanXRQChr01g0014211	1.68256	0.00599232	'not assigned.unknown'	'(at3g07470 : 160.0) Protein of unknown function, DUF538; INVOLVED IN: biological_process unknown; LOCATED IN: vacuole; EXPRESSED IN: 24 plant structures; EXPRESSED DURING: 15 growth stages; CONTAINS InterPro DOMAIN/s: Protein of unknown function DUF538 (InterPro:IPR007493); BEST Arabidopsis thaliana protein match is: Protein of unknown function, DUF538 (TAIR:AT3G07460.1); Has 638 Blast hits to 6…
HanXRQChr12g0383841	1.66469	0.0335717	'not assigned.unknown'	'(gnl|cdd|36433 : 57.7) no description available & (at2g01021 : 51.2) unknown protein; Has 30201 Blast hits to 17322 proteins in 780 species: Archae - 12; Bacteria - 1396; Metazoa - 17338; Fungi - 3422; Plants - 5037; Viruses - 0; Other Eukaryotes - 2996 (source: NCBI BLink). & (reliability: 102.4) & (original description: locus_tag=HanXRQChr12g0383841 gn=HanXRQChr12g0383841 begin=158360505 end=1…
HanXRQChr05g0150801	1.65708	0.000868907	'not assigned.unknown'	'(gnl|cdd|33678 : 63.5) no description available & (gnl|cdd|38301 : 61.2) no description available & (at5g42900 : 54.3) cold regulated gene 27; BEST Arabidopsis thaliana protein match is: unknown protein (TAIR:AT4G33980.1); Has 74 Blast hits to 74 proteins in 12 species: Archae - 0; Bacteria - 0; Metazoa - 0; Fungi - 0; Plants - 74; Viruses - 0; Other Eukaryotes - 0 (source: NCBI BLink). & (relia…
HanXRQChr09g0253491	1.65498	0.0331074	'not assigned.unknown'	' no hits & (original description: locus_tag=HanXRQChr09g0253491 gn=HanXRQChr09g0253491 begin=119732801 end=119734617 len=1817 chr=HanXRQChr09 strand=-1 sp=Helianthus annuus def=Uncharacterized protein, conserved in plant genome(s), supported by expression data)'
HanXRQChr13g0413961	1.63554	0.00197544	'not assigned.unknown'	' (original description: locus_tag=HanXRQChr13g0413961 gn=HanXRQChr13g0413961 begin=150000073 end=150006144 len=6072 chr=HanXRQChr13 strand=-1 sp=Helianthus annuus )'
HanXRQChr06g0177681	1.63534	0.022224	'not assigned.unknown'	' (original description: locus_tag=HanXRQChr06g0177681 gn=SIS begin=43716351 end=43720761 len=4411 chr=HanXRQChr06 strand=1 sp=Helianthus annuus def=Probable encodes a protein involved in salt tolerance, names SIS (Salt Induced Serine rich).)'
HanXRQChr02g0033791	1.63493	0.000321213	'not assigned.unknown'	' (original description: locus_tag=HanXRQChr02g0033791 gn=HanXRQChr02g0033791 begin=14425633 end=14429097 len=3465 chr=HanXRQChr02 strand=1 sp=Helianthus annuus def=Uncharacterized protein, supported by expression data)'
HanXRQChr12g0383751	1.62133	0.0485992	'not assigned.unknown'	' (original description: locus_tag=HanXRQChr12g0383751 gn=HanXRQChr12g0383751 begin=158278872 end=158280692 len=1821 chr=HanXRQChr12 strand=1 sp=Helianthus annuus )'
HanXRQChr14g0450931	1.61659	0.0225475	'not assigned.unknown'	'(at5g40790 : 107.0) unknown protein; BEST Arabidopsis thaliana protein match is: unknown protein (TAIR:AT3G27250.1); Has 1807 Blast hits to 1807 proteins in 277 species: Archae - 0; Bacteria - 0; Metazoa - 736; Fungi - 347; Plants - 385; Viruses - 0; Other Eukaryotes - 339 (source: NCBI BLink). & (gnl|cdd|38301 : 55.0) no description available & (reliability: 214.0) & (original description: locu…
HanXRQChr12g0377501	1.61112	0.0040321	'not assigned.unknown'	'(gnl|cdd|36433 : 58.1) no description available & (at2g01021 : 51.2) unknown protein; Has 30201 Blast hits to 17322 proteins in 780 species: Archae - 12; Bacteria - 1396; Metazoa - 17338; Fungi - 3422; Plants - 5037; Viruses - 0; Other Eukaryotes - 2996 (source: NCBI BLink). & (reliability: 102.4) & (original description: locus_tag=HanXRQChr12g0377501 gn=HanXRQChr12g0377501 begin=106525489 end=1…
HanXRQChr15g0468971	1.61081	0.0352496	'not assigned.unknown'	'(p31843|rrpo_oenbe : 156.0) RNA-directed DNA polymerase homolog (Reverse transcriptase homolog) - Oenothera bertiana (Bertero's evening primrose) & (atmg00860 : 104.0) hypothetical protein; DNA/RNA polymerases superfamily protein. & (gnl|cdd|38301 : 67.0) no description available & (gnl|cdd|33637 : 55.7) no description available & (ipr000477 : 50.126244) Reverse transcriptase & (reliability: 208…
HanXRQChr13g0417611	1.57569	0.0317895	'not assigned.unknown'	' (original description: locus_tag=HanXRQChr13g0417611 gn=HanXRQChr13g0417611 begin=165137701 end=165143914 len=6214 chr=HanXRQChr13 strand=-1 sp=Helianthus annuus )'
HanXRQChr11g0322351	1.54548	0.0211806	'not assigned.unknown'	'(at2g31305 : 82.4) Encodes inhibitor-3 (Inh3), a regulatory subunit of protein phosphatase 1 (PP1). Inh3 inhibits the phosphatase activity of the PP1 catalytic subunit (PP1c). Biochemical analyses demonstrate that Inh3 binds to PP1c via the RVxF motif of Inh3, a consensus PP1c-binding sequence both in vitro and in vivo.; INHIBITOR-3 (INH3); CONTAINS InterPro DOMAIN/s: Protein phosphatase inhibit…
HanXRQChr01g0002531	1.51362	0.00819125	'not assigned.unknown'	' (original description: locus_tag=HanXRQChr01g0002531 gn=HanXRQChr01g0002531 begin=10572637 end=10577517 len=4881 chr=HanXRQChr01 strand=-1 sp=Helianthus annuus def=Uncharacterized protein, conserved in plant genome(s), supported by expression data)'
HanXRQChr11g0339851	1.4746	0.000930672	'not assigned.unknown'	' (original description: locus_tag=HanXRQChr11g0339851 gn=HanXRQChr11g0339851 begin=107055099 end=107057513 len=2415 chr=HanXRQChr11 strand=-1 sp=Helianthus annuus def=Putative dormancyauxin associated)'
HanXRQChr08g0209171	1.47231	3.27e-06	'not assigned.unknown'	'(at1g07040 : 187.0) unknown protein; INVOLVED IN: biological_process unknown; LOCATED IN: chloroplast; EXPRESSED IN: 24 plant structures; EXPRESSED DURING: 14 growth stages; BEST Arabidopsis thaliana protein match is: unknown protein (TAIR:AT1G27030.1); Has 540 Blast hits to 538 proteins in 187 species: Archae - 0; Bacteria - 333; Metazoa - 0; Fungi - 0; Plants - 67; Viruses - 0; Other Eukaryote…
HanXRQChr03g0062121	1.45408	0.0493767	'not assigned.unknown'	'(at1g52720 : 81.3) unknown protein; BEST Arabidopsis thaliana protein match is: unknown protein (TAIR:AT3G15630.1); Has 61 Blast hits to 61 proteins in 13 species: Archae - 0; Bacteria - 0; Metazoa - 0; Fungi - 0; Plants - 61; Viruses - 0; Other Eukaryotes - 0 (source: NCBI BLink). & (gnl|cdd|38301 : 55.0) no description available & (reliability: 162.6) & (original description: locus_tag=HanXRQC…
HanXRQChr03g0079831	1.44697	1.96e-06	'not assigned.unknown'	' (original description: locus_tag=HanXRQChr03g0079831 gn=HanXRQChr03g0079831 begin=126328761 end=126332086 len=3326 chr=HanXRQChr03 strand=1 sp=Helianthus annuus )'
HanXRQChr08g0227981	1.43436	0.020744	'not assigned.unknown'	' (original description: locus_tag=HanXRQChr08g0227981 gn=HanXRQChr08g0227981 begin=92946440 end=92950397 len=3958 chr=HanXRQChr08 strand=-1 sp=Helianthus annuus def=Uncharacterized protein, supported by expression data)'
HanXRQChr03g0061161	1.42585	0.0104601	'not assigned.unknown'	'(at1g19400 : 223.0) Erythronate-4-phosphate dehydrogenase family protein; BEST Arabidopsis thaliana protein match is: Erythronate-4-phosphate dehydrogenase family protein (TAIR:AT1G75180.3); Has 144 Blast hits to 144 proteins in 19 species: Archae - 0; Bacteria - 0; Metazoa - 0; Fungi - 0; Plants - 144; Viruses - 0; Other Eukaryotes - 0 (source: NCBI BLink). & (gnl|cdd|38301 : 60.8) no descripti…
HanXRQChr16g0522131	1.41295	1.03e-06	'not assigned.unknown'	'(gnl|cdd|36139 : 76.1) no description available & (gnl|cdd|82334 : 66.0) no description available & (at1g02870 : 53.1) FUNCTIONS IN: molecular_function unknown; INVOLVED IN: biological_process unknown; EXPRESSED IN: 23 plant structures; EXPRESSED DURING: 13 growth stages; CONTAINS InterPro DOMAIN/s: Ribosome biogenesis protein Nop16 (InterPro:IPR019002); Has 104 Blast hits to 104 proteins in 57 …
HanXRQChr16g0526231	1.39732	7.04e-05	'not assigned.unknown'	' (original description: locus_tag=HanXRQChr16g0526231 gn=HanXRQChr16g0526231 begin=160211506 end=160212366 len=861 chr=HanXRQChr16 strand=-1 sp=Helianthus annuus def=Uncharacterized conserved protein)'
HanXRQChr03g0074691	1.3786	0.00180014	'not assigned.unknown'	' (original description: locus_tag=HanXRQChr03g0074691 gn=HanXRQChr03g0074691 begin=101408390 end=101410182 len=1793 chr=HanXRQChr03 strand=-1 sp=Helianthus annuus def=Putative dormancyauxin associated)'
HanXRQChr02g0048231	1.37302	0.000179881	'not assigned.unknown'	'(at4g22920 : 209.0) Similar to the tomato senescence-inducible chloroplast stay-green protein 1. It is upregulated during maximal senescence in the Arabidopsis life cycle, especially in senescent leaves.; NON-YELLOWING 1 (NYE1); FUNCTIONS IN: molecular_function unknown; INVOLVED IN: chlorophyll catabolic process; LOCATED IN: chloroplast; EXPRESSED IN: 22 plant structures; EXPRESSED DURING: 14 gr…
HanXRQChr15g0482541	1.34671	1.02e-06	'not assigned.unknown'	'(at1g11380 : 87.8) PLAC8 family protein; CONTAINS InterPro DOMAIN/s: Protein of unknown function Cys-rich (InterPro:IPR006461); BEST Arabidopsis thaliana protein match is: PLAC8 family protein (TAIR:AT5G05350.1); Has 314 Blast hits to 313 proteins in 28 species: Archae - 0; Bacteria - 0; Metazoa - 13; Fungi - 8; Plants - 293; Viruses - 0; Other Eukaryotes - 0 (source: NCBI BLink). & (gnl|cdd|383…
HanXRQChr17g0550401	1.34001	0.013827	'not assigned.unknown'	'(at3g60200 : 145.0) unknown protein; BEST Arabidopsis thaliana protein match is: unknown protein (TAIR:AT2G44600.1); Has 60 Blast hits to 60 proteins in 12 species: Archae - 0; Bacteria - 0; Metazoa - 8; Fungi - 0; Plants - 51; Viruses - 0; Other Eukaryotes - 1 (source: NCBI BLink). & (gnl|cdd|38301 : 53.9) no description available & (reliability: 290.0) & (original description: locus_tag=HanXRQ…
HanXRQChr16g0513201	1.31385	0.026129	'not assigned.unknown'	'(at4g31330 : 245.0) Protein of unknown function, DUF599; FUNCTIONS IN: molecular_function unknown; INVOLVED IN: biological_process unknown; LOCATED IN: endomembrane system; EXPRESSED IN: 14 plant structures; EXPRESSED DURING: LP.06 six leaves visible, LP.04 four leaves visible, 4 anthesis, petal differentiation and expansion stage, LP.08 eight leaves visible; CONTAINS InterPro DOMAIN/s: Protein …
HanXRQChr13g0414521	1.26129	0.0478873	'not assigned.unknown'	' (original description: locus_tag=HanXRQChr13g0414521 gn=HanXRQChr13g0414521 begin=153686048 end=153688807 len=2760 chr=HanXRQChr13 strand=1 sp=Helianthus annuus def=Uncharacterized protein)'
HanXRQChr15g0487681	1.25141	0.0387799	'not assigned.unknown'	'(at5g40460 : 71.6) unknown protein; BEST Arabidopsis thaliana protein match is: unknown protein (TAIR:AT3G27630.1); Has 87 Blast hits to 87 proteins in 12 species: Archae - 0; Bacteria - 0; Metazoa - 0; Fungi - 0; Plants - 87; Viruses - 0; Other Eukaryotes - 0 (source: NCBI BLink). & (gnl|cdd|38301 : 55.8) no description available & (reliability: 143.2) & (original description: locus_tag=HanXRQC…
HanXRQChr13g0424311	1.23343	0.0383928	'not assigned.unknown'	' no hits & (original description: locus_tag=HanXRQChr13g0424311 gn=HanXRQChr13g0424311 begin=190690972 end=190692412 len=1441 chr=HanXRQChr13 strand=-1 sp=Helianthus annuus )'
HanXRQChr02g0051601	1.22077	0.046458	'not assigned.unknown'	' (original description: locus_tag=HanXRQChr02g0051601 gn=HanXRQChr02g0051601 begin=149446030 end=149448200 len=2171 chr=HanXRQChr02 strand=-1 sp=Helianthus annuus )'
HanXRQChr09g0265131	1.19023	0.0013258	'not assigned.unknown'	'(at3g50780 : 387.0) BEST Arabidopsis thaliana protein match is: BTB/POZ domain-containing protein (TAIR:AT1G63850.1); Has 298 Blast hits to 298 proteins in 22 species: Archae - 0; Bacteria - 0; Metazoa - 10; Fungi - 0; Plants - 287; Viruses - 0; Other Eukaryotes - 1 (source: NCBI BLink). & (gnl|cdd|38301 : 64.3) no description available & (gnl|cdd|33678 : 54.7) no description available & (reliab…
HanXRQChr04g0108031	1.1723	0.00740998	'not assigned.unknown'	' (original description: locus_tag=HanXRQChr04g0108031 gn=HanXRQChr04g0108031 begin=76096497 end=76099709 len=3213 chr=HanXRQChr04 strand=1 sp=Helianthus annuus def=Uncharacterized protein, supported by expression data)'
HanXRQChr06g0178591	1.17082	0.0148083	'not assigned.unknown'	'(at5g57000 : 74.7) unknown protein; FUNCTIONS IN: molecular_function unknown; INVOLVED IN: biological_process unknown; LOCATED IN: cellular_component unknown; EXPRESSED IN: 24 plant structures; EXPRESSED DURING: 15 growth stages; BEST Arabidopsis thaliana protein match is: unknown protein (TAIR:AT1G72690.1); Has 141 Blast hits to 104 proteins in 24 species: Archae - 0; Bacteria - 6; Metazoa - 27…
HanXRQChr09g0276431	1.14567	0.0488021	'not assigned.unknown'	'(at1g17665 : 69.7) unknown protein; FUNCTIONS IN: molecular_function unknown; INVOLVED IN: biological_process unknown; LOCATED IN: endomembrane system; EXPRESSED IN: 15 plant structures; EXPRESSED DURING: 11 growth stages; Has 149 Blast hits to 146 proteins in 39 species: Archae - 0; Bacteria - 4; Metazoa - 21; Fungi - 5; Plants - 30; Viruses - 0; Other Eukaryotes - 89 (source: NCBI BLink). & (g…
HanXRQChr17g0565881	1.14529	0.0419372	'not assigned.unknown'	' (original description: locus_tag=HanXRQChr17g0565881 gn=HanXRQChr17g0565881 begin=189005079 end=189007186 len=2108 chr=HanXRQChr17 strand=-1 sp=Helianthus annuus def=Uncharacterized protein, partly conserved in plant genome(s), supported by expression data)'
HanXRQChr10g0298181	1.14016	0.00122453	'not assigned.unknown'	'(at5g02160 : 84.0) unknown protein; FUNCTIONS IN: molecular_function unknown; INVOLVED IN: biological_process unknown; LOCATED IN: chloroplast thylakoid membrane; EXPRESSED IN: 23 plant structures; EXPRESSED DURING: 13 growth stages; Has 121 Blast hits to 121 proteins in 17 species: Archae - 0; Bacteria - 0; Metazoa - 0; Fungi - 0; Plants - 121; Viruses - 0; Other Eukaryotes - 0 (source: NCBI BL…
HanXRQChr10g0318331	1.11826	0.0369503	'not assigned.unknown'	'(at1g52140 : 94.7) unknown protein; BEST Arabidopsis thaliana protein match is: unknown protein (TAIR:AT3G16330.1); Has 114 Blast hits to 114 proteins in 15 species: Archae - 0; Bacteria - 0; Metazoa - 0; Fungi - 0; Plants - 114; Viruses - 0; Other Eukaryotes - 0 (source: NCBI BLink). & (gnl|cdd|38301 : 62.3) no description available & (reliability: 189.4) & (original description: locus_tag=HanX…
HanXRQChr11g0322581	1.07266	0.000770396	'not assigned.unknown'	'(at3g04350 : 624.0) Plant protein of unknown function (DUF946); CONTAINS InterPro DOMAIN/s: Protein of unknown function DUF946 (InterPro:IPR009291); BEST Arabidopsis thaliana protein match is: Plant protein of unknown function (DUF946) (TAIR:AT5G18490.1); Has 389 Blast hits to 369 proteins in 101 species: Archae - 0; Bacteria - 21; Metazoa - 15; Fungi - 143; Plants - 203; Viruses - 0; Other Euka…
HanXRQChr06g0171191	1.07211	0.0342406	'not assigned.unknown'	' (original description: locus_tag=HanXRQChr06g0171191 gn=HanXRQChr06g0171191 begin=19581506 end=19583063 len=1558 chr=HanXRQChr06 strand=1 sp=Helianthus annuus def=Uncharacterized protein, partly supported by expression data)'
HanXRQChr02g0046171	1.06071	0.0184632	'not assigned.unknown'	' (original description: locus_tag=HanXRQChr02g0046171 gn=HanXRQChr02g0046171 begin=114856606 end=114865480 len=8875 chr=HanXRQChr02 strand=1 sp=Helianthus annuus def=Uncharacterized protein, supported by expression data)'
HanXRQChr17g0539281	1.05908	0.0212464	'not assigned.unknown'	' (original description: locus_tag=HanXRQChr17g0539281 gn=HanXRQChr17g0539281 begin=20258439 end=20262241 len=3803 chr=HanXRQChr17 strand=-1 sp=Helianthus annuus def=Putative butirosin biosynthesis, BtrG-like)'
HanXRQChr08g0209141	1.05013	0.0237244	'not assigned.unknown'	'(at3g28630 : 219.0) FUNCTIONS IN: molecular_function unknown; INVOLVED IN: biological_process unknown; LOCATED IN: endomembrane system; EXPRESSED IN: leaf whorl, male gametophyte, flower, pollen tube; EXPRESSED DURING: L mature pollen stage, M germinated pollen stage, 4 anthesis; CONTAINS InterPro DOMAIN/s: Protein of unknown function DUF569 (InterPro:IPR007679), Actin cross-linking (InterPro:IP…
HanXRQChr16g0506321	1.04903	0.00174687	'not assigned.unknown'	'(gnl|cdd|33678 : 62.0) no description available & (at4g04920 : 55.1) Encodes a nuclear targeted protein that plays a role in the CBF pathway -downstream of CBF translation. Mutants have impaired cold responses, reduced levels of cold induced RNA transcripts, are sensitive to osmotic stress.; SENSITIVE TO FREEZING 6 (SFR6); FUNCTIONS IN: molecular_function unknown; INVOLVED IN: cold acclimation, …
HanXRQChr13g0416741	1.03348	0.000639184	'not assigned.unknown'	' (original description: locus_tag=HanXRQChr13g0416741 gn=HanXRQChr13g0416741 begin=161244281 end=161249907 len=5627 chr=HanXRQChr13 strand=-1 sp=Helianthus annuus def=Uncharacterized protein, conserved in plant genome(s), supported by expression data)'
HanXRQChr16g0532381	1.0153	0.034469	'not assigned.unknown'	'(at3g03170 : 62.8) unknown protein; BEST Arabidopsis thaliana protein match is: unknown protein (TAIR:AT5G24890.1); Has 184 Blast hits to 184 proteins in 18 species: Archae - 0; Bacteria - 0; Metazoa - 0; Fungi - 0; Plants - 184; Viruses - 0; Other Eukaryotes - 0 (source: NCBI BLink). & (gnl|cdd|38301 : 60.4) no description available & (reliability: 125.6) & (original description: locus_tag=HanX…
HanXRQChr15g0479391	1.01212	0.00212004	'not assigned.unknown'	' no hits & (original description: locus_tag=HanXRQChr15g0479391 gn=HanXRQChr15g0479391 begin=58634934 end=58635935 len=1002 chr=HanXRQChr15 strand=-1 sp=Helianthus annuus def=Uncharacterized protein, conserved in plant genome(s), supported by expression data)'
HanXRQChr01g0023021	-1.00387	0.00019039	'not assigned.unknown'	'(at1g04530 : 72.8) Tetratricopeptide repeat (TPR)-like superfamily protein; FUNCTIONS IN: binding; EXPRESSED IN: 22 plant structures; EXPRESSED DURING: 13 growth stages; CONTAINS InterPro DOMAIN/s: Tetratricopeptide-like helical (InterPro:IPR011990), Tetratricopeptide repeat-containing (InterPro:IPR013026); BEST Arabidopsis thaliana protein match is: Tetratricopeptide repeat (TPR)-like superfami…
HanXRQChr15g0491521	-1.00694	0.033933	'not assigned.unknown'	' (original description: locus_tag=HanXRQChr15g0491521 gn=HanXRQChr15g0491521 begin=127530642 end=127534290 len=3649 chr=HanXRQChr15 strand=1 sp=Helianthus annuus def=Putative domain of unknown function DUF223)'
HanXRQChr12g0374281	-1.01004	0.0229746	'not assigned.unknown'	'(at1g49000 : 86.7) unknown protein; FUNCTIONS IN: molecular_function unknown; INVOLVED IN: biological_process unknown; LOCATED IN: chloroplast; EXPRESSED IN: stem; BEST Arabidopsis thaliana protein match is: unknown protein (TAIR:AT3G18560.1); Has 105 Blast hits to 105 proteins in 13 species: Archae - 0; Bacteria - 0; Metazoa - 0; Fungi - 0; Plants - 105; Viruses - 0; Other Eukaryotes - 0 (sourc…
HanXRQChr11g0327201	-1.01867	0.00882171	'not assigned.unknown'	'(at4g10430 : 174.0) TMPIT-like protein; FUNCTIONS IN: molecular_function unknown; INVOLVED IN: biological_process unknown; LOCATED IN: integral to membrane; CONTAINS InterPro DOMAIN/s: TMPIT-like (InterPro:IPR012926); BEST Arabidopsis thaliana protein match is: TMPIT-like protein (TAIR:AT1G33230.1); Has 35333 Blast hits to 34131 proteins in 2444 species: Archae - 798; Bacteria - 22429; Metazoa -…
HanXRQChr05g0132971	-1.02662	0.00175607	'not assigned.unknown'	'(at5g06700 : 199.0) Encodes a member of the TBL (TRICHOME BIREFRINGENCE-LIKE) gene family containing a plant-specific DUF231 (domain of unknown function) domain. TBL gene family has 46 members, two of which (TBR/AT5G06700 and TBL3/AT5G01360) have been shown to be involved in the synthesis and deposition of secondary wall cellulose, presumably by influencing the esterification state of pectic pol…
HanXRQChr16g0506781	-1.04061	0.00127867	'not assigned.unknown'	' (original description: locus_tag=HanXRQChr16g0506781 gn=HanXRQChr16g0506781 begin=43714401 end=43721971 len=7571 chr=HanXRQChr16 strand=1 sp=Helianthus annuus def=Uncharacterized protein, partly supported by expression data)'
HanXRQChr11g0331151	-1.0501	0.0199052	'not assigned.unknown'	'(at3g14850 : 181.0) Encodes a member of the TBL (TRICHOME BIREFRINGENCE-LIKE) gene family containing a plant-specific DUF231 (domain of unknown function) domain. TBL gene family has 46 members, two of which (TBR/AT5G06700 and TBL3/AT5G01360) have been shown to be involved in the synthesis and deposition of secondary wall cellulose, presumably by influencing the esterification state of pectic pol…
HanXRQChr04g0104771	-1.05284	0.00380076	'not assigned.unknown'	' (original description: locus_tag=HanXRQChr04g0104771 gn=HanXRQChr04g0104771 begin=50887455 end=50892168 len=4714 chr=HanXRQChr04 strand=1 sp=Helianthus annuus )'
HanXRQChr13g0392281	-1.07213	0.0143972	'not assigned.unknown'	'(at5g52900 : 94.4) unknown protein; Has 30201 Blast hits to 17322 proteins in 780 species: Archae - 12; Bacteria - 1396; Metazoa - 17338; Fungi - 3422; Plants - 5037; Viruses - 0; Other Eukaryotes - 2996 (source: NCBI BLink). & (gnl|cdd|38301 : 52.7) no description available & (gnl|cdd|33678 : 51.6) no description available & (reliability: 188.8) & (original description: locus_tag=HanXRQChr13g03…
HanXRQChr01g0017781	-1.07327	0.0201766	'not assigned.unknown'	'(at2g40980 : 455.0) Protein kinase superfamily protein; LOCATED IN: plasma membrane; EXPRESSED IN: 22 plant structures; EXPRESSED DURING: 13 growth stages; CONTAINS InterPro DOMAIN/s: Protein kinase-like domain (InterPro:IPR011009); Has 288 Blast hits to 258 proteins in 97 species: Archae - 0; Bacteria - 150; Metazoa - 0; Fungi - 0; Plants - 117; Viruses - 0; Other Eukaryotes - 21 (source: NCBI …
HanXRQChr11g0320781	-1.08971	0.0361658	'not assigned.unknown'	' (original description: locus_tag=HanXRQChr11g0320781 gn=HanXRQChr11g0320781 begin=2373351 end=2376157 len=2807 chr=HanXRQChr11 strand=-1 sp=Helianthus annuus def=Uncharacterized protein, supported by expression data)'
HanXRQChr13g0419151	-1.10097	0.0260756	'not assigned.unknown'	'(at5g01750 : 102.0) Protein of unknown function (DUF567); FUNCTIONS IN: molecular_function unknown; INVOLVED IN: biological_process unknown; LOCATED IN: chloroplast; EXPRESSED IN: 23 plant structures; EXPRESSED DURING: 13 growth stages; CONTAINS InterPro DOMAIN/s: Protein of unknown function DUF567 (InterPro:IPR007612); BEST Arabidopsis thaliana protein match is: Protein of unknown function (DUF…
HanXRQChr09g0244431	-1.10145	0.000394504	'not assigned.unknown'	' (original description: locus_tag=HanXRQChr09g0244431 gn=HanXRQChr09g0244431 begin=46940127 end=46941757 len=1631 chr=HanXRQChr09 strand=1 sp=Helianthus annuus def=Uncharacterized protein, conserved in plant genome(s), supported by expression data)'
HanXRQChr03g0065301	-1.11496	0.0194474	'not assigned.unknown'	'(at5g48540 : 182.0) receptor-like protein kinase-related family protein; FUNCTIONS IN: molecular_function unknown; INVOLVED IN: response to karrikin; LOCATED IN: endomembrane system; EXPRESSED IN: 21 plant structures; EXPRESSED DURING: 13 growth stages; CONTAINS InterPro DOMAIN/s: Protein of unknown function DUF26 (InterPro:IPR002902); BEST Arabidopsis thaliana protein match is: Receptor-like pr…
HanXRQChr02g0051431	-1.12701	0.00175751	'not assigned.unknown'	' no hits & (original description: locus_tag=HanXRQChr02g0051431 gn=HanXRQChr02g0051431 begin=148600781 end=148601701 len=921 chr=HanXRQChr02 strand=-1 sp=Helianthus annuus def=Uncharacterized protein, partly supported by expression data)'
HanXRQChr12g0357381	-1.14186	0.0132638	'not assigned.unknown'	'(at1g66840 : 230.0) Encodes a coiled-coil protein WEB2 (weak chloroplast movement under blue light 2, also named PMI2/plastid movement impaired 2). Involved in chloroplast avoidance movement under intermediate and high light intensities. WEB2, together with another coiled-coil protein WEB1 (AT2G26570), maintains the chloroplast photorelocation movement velocity.; Plant protein of unknown functio…
HanXRQChr10g0312441	-1.1488	0.00257824	'not assigned.unknown'	'(at3g13980 : 136.0) unknown protein; BEST Arabidopsis thaliana protein match is: unknown protein (TAIR:AT1G54200.1); Has 1485 Blast hits to 418 proteins in 98 species: Archae - 0; Bacteria - 6; Metazoa - 246; Fungi - 61; Plants - 107; Viruses - 6; Other Eukaryotes - 1059 (source: NCBI BLink). & (gnl|cdd|38301 : 52.3) no description available & (reliability: 272.0) & (original description: locus_…
HanXRQChr07g0197991	-1.15381	0.000945661	'not assigned.unknown'	'(at3g26670 : 85.5) Protein of unknown function (DUF803); CONTAINS InterPro DOMAIN/s: Protein of unknown function DUF803 (InterPro:IPR008521); BEST Arabidopsis thaliana protein match is: Protein of unknown function (DUF803) (TAIR:AT3G23870.1); Has 35333 Blast hits to 34131 proteins in 2444 species: Archae - 798; Bacteria - 22429; Metazoa - 974; Fungi - 991; Plants - 531; Viruses - 0; Other Eukary…
HanXRQChr04g0116031	-1.15696	0.00132407	'not assigned.unknown'	'(at2g34070 : 99.4) Encodes a member of the TBL (TRICHOME BIREFRINGENCE-LIKE) gene family containing a plant-specific DUF231 (domain of unknown function) domain. TBL gene family has 46 members, two of which (TBR/AT5G06700 and TBL3/AT5G01360) have been shown to be involved in the synthesis and deposition of secondary wall cellulose, presumably by influencing the esterification state of pectic poly…
HanXRQChr11g0320851	-1.16401	0.0334444	'not assigned.unknown'	' (original description: locus_tag=HanXRQChr11g0320851 gn=HanXRQChr11g0320851 begin=2843803 end=2844790 len=988 chr=HanXRQChr11 strand=1 sp=Helianthus annuus def=Uncharacterized protein, supported by expression data)'
HanXRQChr04g0120981	-1.17049	0.0428547	'not assigned.unknown'	'(at5g41761 : 90.1) unknown protein; FUNCTIONS IN: molecular_function unknown; INVOLVED IN: biological_process unknown; LOCATED IN: cellular_component unknown; BEST Arabidopsis thaliana protein match is: unknown protein (TAIR:AT3G55570.1); Has 30201 Blast hits to 17322 proteins in 780 species: Archae - 12; Bacteria - 1396; Metazoa - 17338; Fungi - 3422; Plants - 5037; Viruses - 0; Other Eukaryote…
HanXRQChr07g0192131	-1.1708	0.0349544	'not assigned.unknown'	'(at4g27720 : 159.0) Major facilitator superfamily protein; LOCATED IN: plasma membrane; EXPRESSED IN: 21 plant structures; EXPRESSED DURING: 13 growth stages; CONTAINS InterPro DOMAIN/s: Protein of unknown function DUF791 (InterPro:IPR008509), Major facilitator superfamily, general substrate transporter (InterPro:IPR016196); BEST Arabidopsis thaliana protein match is: Major facilitator superfami…
HanXRQChr05g0146291	-1.18196	0.000485664	'not assigned.unknown'	' (original description: locus_tag=HanXRQChr05g0146291 gn=HanXRQChr05g0146291 begin=136331334 end=136334661 len=3328 chr=HanXRQChr05 strand=-1 sp=Helianthus annuus def=Uncharacterized protein, conserved in plant genome(s), partly supported by expression data)'
HanXRQChr10g0316561	-1.18836	0.00462141	'not assigned.unknown'	'(at5g47580 : 368.0) unknown protein; BEST Arabidopsis thaliana protein match is: unknown protein (TAIR:AT4G17250.1); Has 1807 Blast hits to 1807 proteins in 277 species: Archae - 0; Bacteria - 0; Metazoa - 736; Fungi - 347; Plants - 385; Viruses - 0; Other Eukaryotes - 339 (source: NCBI BLink). & (gnl|cdd|38301 : 51.9) no description available & (reliability: 736.0) & (original description: locu…
HanXRQChr01g0026131	-1.2001	1.71e-05	'not assigned.unknown'	'(at2g35880 : 68.9) TPX2 (targeting protein for Xklp2) protein family; FUNCTIONS IN: molecular_function unknown; EXPRESSED IN: 24 plant structures; EXPRESSED DURING: 13 growth stages; CONTAINS InterPro DOMAIN/s: Xklp2 targeting protein (InterPro:IPR009675); BEST Arabidopsis thaliana protein match is: TPX2 (targeting protein for Xklp2) protein family (TAIR:AT4G32330.3); Has 16554 Blast hits to 102…
HanXRQChr08g0227261	-1.22107	0.00398447	'not assigned.unknown'	' (original description: locus_tag=HanXRQChr08g0227261 gn=HanXRQChr08g0227261 begin=87755907 end=87757267 len=1361 chr=HanXRQChr08 strand=-1 sp=Helianthus annuus def=Uncharacterized protein, supported by expression data)'
HanXRQChr14g0450971	-1.22209	0.0358798	'not assigned.unknown'	' (original description: locus_tag=HanXRQChr14g0450971 gn=HanXRQChr14g0450971 begin=143037852 end=143043091 len=5240 chr=HanXRQChr14 strand=-1 sp=Helianthus annuus def=Uncharacterized protein, supported by expression data)'
HanXRQChr03g0090301	-1.24125	0.0124777	'not assigned.unknown'	' (original description: locus_tag=HanXRQChr03g0090301 gn=HanXRQChr03g0090301 begin=159680577 end=159686666 len=6090 chr=HanXRQChr03 strand=-1 sp=Helianthus annuus def=Putative START-like domain; Major latex protein domain; Bet v I type allergen)'
HanXRQChr04g0124621	-1.29641	4.13e-05	'not assigned.unknown'	'(at5g01030 : 212.0) Protein of unknown function (DUF3527); FUNCTIONS IN: molecular_function unknown; INVOLVED IN: biological_process unknown; LOCATED IN: cellular_component unknown; EXPRESSED IN: 24 plant structures; EXPRESSED DURING: 13 growth stages; CONTAINS InterPro DOMAIN/s: Protein of unknown function DUF3527 (InterPro:IPR021916); BEST Arabidopsis thaliana protein match is: Protein of unkn…
HanXRQChr14g0449441	-1.33032	0.0371591	'not assigned.unknown'	'(at1g19010 : 68.2) unknown protein; BEST Arabidopsis thaliana protein match is: unknown protein (TAIR:AT1G74860.1); Has 238 Blast hits to 225 proteins in 78 species: Archae - 0; Bacteria - 7; Metazoa - 99; Fungi - 18; Plants - 69; Viruses - 0; Other Eukaryotes - 45 (source: NCBI BLink). & (gnl|cdd|38301 : 56.2) no description available & (gnl|cdd|83058 : 51.6) no description available & (reliabi…
HanXRQChr14g0461661	-1.36134	0.0135551	'not assigned.unknown'	'(at5g62280 : 137.0) Protein of unknown function (DUF1442); CONTAINS InterPro DOMAIN/s: Protein of unknown function DUF1442 (InterPro:IPR009902); BEST Arabidopsis thaliana protein match is: Protein of unknown function (DUF1442) (TAIR:AT2G45360.1); Has 92 Blast hits to 92 proteins in 12 species: Archae - 0; Bacteria - 0; Metazoa - 0; Fungi - 0; Plants - 92; Viruses - 0; Other Eukaryotes - 0 (sourc…
HanXRQChr02g0037901	-1.38324	0.00320799	'not assigned.unknown'	' (original description: locus_tag=HanXRQChr02g0037901 gn=HanXRQChr02g0037901 begin=38616218 end=38619118 len=2901 chr=HanXRQChr02 strand=1 sp=Helianthus annuus def=Uncharacterized protein, supported by expression data)'
HanXRQChr08g0214531	-1.42006	0.0316746	'not assigned.unknown'	'(at3g16670 : 68.9) Pollen Ole e 1 allergen and extensin family protein; FUNCTIONS IN: molecular_function unknown; INVOLVED IN: response to oxidative stress; LOCATED IN: endomembrane system; EXPRESSED IN: 9 plant structures; EXPRESSED DURING: 7 growth stages; CONTAINS InterPro DOMAIN/s: Pollen Ole e 1 allergen/extensin (InterPro:IPR006041); BEST Arabidopsis thaliana protein match is: Pollen Ole e…
HanXRQChr12g0356701	-1.45521	0.0417762	'not assigned.unknown'	'(at3g24150 : 110.0) unknown protein; BEST Arabidopsis thaliana protein match is: unknown protein (TAIR:AT4G32295.1); Has 50 Blast hits to 50 proteins in 12 species: Archae - 0; Bacteria - 0; Metazoa - 7; Fungi - 0; Plants - 41; Viruses - 0; Other Eukaryotes - 2 (source: NCBI BLink). & (gnl|cdd|33678 : 70.5) no description available & (gnl|cdd|38301 : 60.8) no description available & (reliability…
HanXRQChr13g0405961	-1.464	1.71e-06	'not assigned.unknown'	'(at5g12950 : 181.0) FUNCTIONS IN: catalytic activity; LOCATED IN: vacuole, plant-type cell wall; EXPRESSED IN: stem, male gametophyte, guard cell, pollen tube; EXPRESSED DURING: L mature pollen stage, M germinated pollen stage; CONTAINS InterPro DOMAIN/s: Protein of unknown function DUF1680 (InterPro:IPR012878), Six-hairpin glycosidase-like (InterPro:IPR008928); BEST Arabidopsis thaliana protein…
HanXRQChr04g0107101	-1.46513	0.000202773	'not assigned.unknown'	' (original description: locus_tag=HanXRQChr04g0107101 gn=HanXRQChr04g0107101 begin=70357318 end=70357689 len=372 chr=HanXRQChr04 strand=1 sp=Helianthus annuus def=Uncharacterized protein, conserved in plant genome(s), supported by expression data)'
HanXRQChr17g0543271	-1.46711	0.0395053	'not assigned.unknown'	'(at4g39840 : 245.0) unknown protein; FUNCTIONS IN: molecular_function unknown; INVOLVED IN: biological_process unknown; LOCATED IN: endomembrane system; EXPRESSED IN: 23 plant structures; EXPRESSED DURING: 13 growth stages; Has 20719 Blast hits to 6096 proteins in 607 species: Archae - 22; Bacteria - 3243; Metazoa - 4364; Fungi - 2270; Plants - 237; Viruses - 128; Other Eukaryotes - 10455 (sourc…
HanXRQChr09g0251141	-1.47653	0.00696775	'not assigned.unknown'	'(at5g11730 : 344.0) Core-2/I-branching beta-1,6-N-acetylglucosaminyltransferase family protein; INVOLVED IN: biological_process unknown; EXPRESSED IN: 23 plant structures; EXPRESSED DURING: 13 growth stages; CONTAINS InterPro DOMAIN/s: Core-2/I-Branching enzyme (InterPro:IPR021141); BEST Arabidopsis thaliana protein match is: Core-2/I-branching beta-1,6-N-acetylglucosaminyltransferase family pro…
HanXRQChr12g0384311	-1.4766	0.000852657	'not assigned.unknown'	' no hits & (original description: locus_tag=HanXRQChr12g0384311 gn=HanXRQChr12g0384311 begin=159568494 end=159568700 len=207 chr=HanXRQChr12 strand=-1 sp=Helianthus annuus )'
HanXRQChr10g0305811	-1.48483	0.0172926	'not assigned.unknown'	'(at5g54850 : 69.7) unknown protein; Has 1807 Blast hits to 1807 proteins in 277 species: Archae - 0; Bacteria - 0; Metazoa - 736; Fungi - 347; Plants - 385; Viruses - 0; Other Eukaryotes - 339 (source: NCBI BLink). & (gnl|cdd|38301 : 50.0) no description available & (reliability: 139.4) & (original description: locus_tag=HanXRQChr10g0305811 gn=HanXRQChr10g0305811 begin=192847719 end=192848736 le…
HanXRQChr10g0311481	-1.53955	0.000363476	'not assigned.unknown'	'(at3g21190 : 238.0) O-fucosyltransferase family protein; CONTAINS InterPro DOMAIN/s: GDP-fucose protein O-fucosyltransferase (InterPro:IPR019378); BEST Arabidopsis thaliana protein match is: O-fucosyltransferase family protein (TAIR:AT1G51630.1); Has 760 Blast hits to 758 proteins in 27 species: Archae - 0; Bacteria - 0; Metazoa - 0; Fungi - 0; Plants - 760; Viruses - 0; Other Eukaryotes - 0 (so…
HanXRQChr05g0162411	-1.54265	0.0198424	'not assigned.unknown'	'(p31843|rrpo_oenbe : 150.0) RNA-directed DNA polymerase homolog (Reverse transcriptase homolog) - Oenothera bertiana (Bertero's evening primrose) & (atmg00860 : 99.8) hypothetical protein; DNA/RNA polymerases superfamily protein. & (gnl|cdd|33678 : 70.1) no description available & (gnl|cdd|36139 : 61.9) no description available & (ipr000477 : 53.421494) Reverse transcriptase & (reliability: 199.…
HanXRQChr08g0208741	-1.54337	0.0331477	'not assigned.unknown'	'(at1g70420 : 136.0) Protein of unknown function (DUF1645); CONTAINS InterPro DOMAIN/s: Protein of unknown function DUF1645 (InterPro:IPR012442); BEST Arabidopsis thaliana protein match is: Protein of unknown function (DUF1645) (TAIR:AT1G23710.1); Has 179 Blast hits to 179 proteins in 22 species: Archae - 0; Bacteria - 0; Metazoa - 9; Fungi - 0; Plants - 162; Viruses - 0; Other Eukaryotes - 8 (so…
HanXRQChr03g0068521	-1.5504	0.00867528	'not assigned.unknown'	'(at2g18690 : 89.0) unknown protein; FUNCTIONS IN: molecular_function unknown; INVOLVED IN: biological_process unknown; LOCATED IN: membrane; EXPRESSED IN: 16 plant structures; EXPRESSED DURING: 9 growth stages; CONTAINS InterPro DOMAIN/s: Protein of unknown function DUF975 (InterPro:IPR010380); BEST Arabidopsis thaliana protein match is: unknown protein (TAIR:AT2G18680.1); Has 186 Blast hits to …
HanXRQChr05g0148831	-1.5516	0.000183504	'not assigned.unknown'	'(at1g44000 : 133.0) unknown protein; BEST Arabidopsis thaliana protein match is: unknown protein (TAIR:AT4G11911.1); Has 216 Blast hits to 212 proteins in 76 species: Archae - 0; Bacteria - 96; Metazoa - 0; Fungi - 0; Plants - 118; Viruses - 0; Other Eukaryotes - 2 (source: NCBI BLink). & (gnl|cdd|38301 : 59.6) no description available & (reliability: 266.0) & (original description: locus_tag=Ha…
HanXRQChr05g0153821	-1.57673	0.00550703	'not assigned.unknown'	' (original description: locus_tag=HanXRQChr05g0153821 gn=HanXRQChr05g0153821 begin=182117550 end=182118272 len=723 chr=HanXRQChr05 strand=-1 sp=Helianthus annuus def=Uncharacterized protein, conserved in plant genome(s), supported by expression data)'
HanXRQChr03g0090701	-1.59608	0.000865476	'not assigned.unknown'	' (original description: locus_tag=HanXRQChr03g0090701 gn=RNS1 begin=160632776 end=160638855 len=6080 chr=HanXRQChr03 strand=-1 sp=Helianthus annuus def=Probable ribonuclease 1)'
HanXRQChr14g0430321	-1.62985	0.00392509	'not assigned.unknown'	'(at5g45460 : 238.0) unknown protein; BEST Arabidopsis thaliana protein match is: Protein of unknown function (DUF594) (TAIR:AT5G45470.1); Has 30201 Blast hits to 17322 proteins in 780 species: Archae - 12; Bacteria - 1396; Metazoa - 17338; Fungi - 3422; Plants - 5037; Viruses - 0; Other Eukaryotes - 2996 (source: NCBI BLink). & (gnl|cdd|33678 : 60.8) no description available & (gnl|cdd|37138 : 5…
HanXRQChr12g0357471	-1.63299	0.00463773	'not assigned.unknown'	' (original description: locus_tag=HanXRQChr12g0357471 gn=HanXRQChr12g0357471 begin=9358530 end=9365874 len=7345 chr=HanXRQChr12 strand=-1 sp=Helianthus annuus def=Uncharacterized protein, supported by expression data)'
HanXRQChr13g0401301	-1.63309	0.0341607	'not assigned.unknown'	'(at1g18620 : 96.7) unknown protein; FUNCTIONS IN: molecular_function unknown; INVOLVED IN: biological_process unknown; LOCATED IN: cellular_component unknown; EXPRESSED IN: 22 plant structures; EXPRESSED DURING: 13 growth stages; BEST Arabidopsis thaliana protein match is: unknown protein (TAIR:AT1G74160.1); Has 1906 Blast hits to 1265 proteins in 203 species: Archae - 0; Bacteria - 130; Metazoa…
HanXRQChr10g0313321	-1.66201	0.000341472	'not assigned.unknown'	' (original description: locus_tag=HanXRQChr10g0313321 gn=HanXRQChr10g0313321 begin=225892881 end=225894415 len=1535 chr=HanXRQChr10 strand=-1 sp=Helianthus annuus def=Putative heavy metal-associated domain, HMA)'
HanXRQChr16g0518671	-1.67269	2.75e-05	'not assigned.unknown'	'(ipr007789 : 94.54525) Protein of unknown function DUF688 & (at1g29240 : 73.9) Protein of unknown function (DUF688); CONTAINS InterPro DOMAIN/s: Protein of unknown function DUF688 (InterPro:IPR007789); BEST Arabidopsis thaliana protein match is: Protein of unknown function (DUF688) (TAIR:AT2G34170.2); Has 97 Blast hits to 87 proteins in 12 species: Archae - 0; Bacteria - 2; Metazoa - 0; Fungi - …
HanXRQChr03g0090281	-1.68696	0.0499324	'not assigned.unknown'	' (original description: locus_tag=HanXRQChr03g0090281 gn=HanXRQChr03g0090281 begin=159569755 end=159574811 len=5057 chr=HanXRQChr03 strand=-1 sp=Helianthus annuus def=Putative bet v I/Major latex protein; START-like domain; Bet v I type allergen)'
HanXRQChr14g0428201	-1.71559	0.0469612	'not assigned.unknown'	' (original description: locus_tag=HanXRQChr14g0428201 gn=HanXRQChr14g0428201 begin=9672922 end=9684208 len=11287 chr=HanXRQChr14 strand=1 sp=Helianthus annuus def=Putative nucleic acid-binding, OB-fold)'
HanXRQChr02g0054871	-1.72545	0.0363089	'not assigned.unknown'	'(at2g36430 : 337.0) Plant protein of unknown function (DUF247); CONTAINS InterPro DOMAIN/s: Protein of unknown function DUF247, plant (InterPro:IPR004158); BEST Arabidopsis thaliana protein match is: Plant protein of unknown function (DUF247) (TAIR:AT5G22550.2); Has 1137 Blast hits to 1027 proteins in 18 species: Archae - 0; Bacteria - 0; Metazoa - 0; Fungi - 0; Plants - 1137; Viruses - 0; Other…
HanXRQChr14g0430301	-1.72836	0.0445766	'not assigned.unknown'	'(at5g45470 : 239.0) Protein of unknown function (DUF594); FUNCTIONS IN: molecular_function unknown; INVOLVED IN: biological_process unknown; LOCATED IN: plasma membrane; EXPRESSED IN: callus; CONTAINS InterPro DOMAIN/s: Protein of unknown function DUF594 (InterPro:IPR007658); BEST Arabidopsis thaliana protein match is: unknown protein (TAIR:AT5G45460.1); Has 1360 Blast hits to 854 proteins in 12…
HanXRQChr00c0139g0571971	-1.73119	0.0222754	'not assigned.unknown'	' (original description: locus_tag=HanXRQChr00c0139g0571971 gn=HanXRQChr00c0139g0571971 begin=15237 end=18819 len=3583 chr=HanXRQChr00c0139 strand=-1 sp=Helianthus annuus )'
HanXRQChr16g0499821	-1.76468	0.00519027	'not assigned.unknown'	'(at1g15760 : 163.0) Sterile alpha motif (SAM) domain-containing protein; CONTAINS InterPro DOMAIN/s: Sterile alpha motif homology (InterPro:IPR010993), Sterile alpha motif, type 2 (InterPro:IPR011510); BEST Arabidopsis thaliana protein match is: Sterile alpha motif (SAM) domain-containing protein (TAIR:AT1G80520.1); Has 64 Blast hits to 64 proteins in 13 species: Archae - 0; Bacteria - 0; Metazo…
HanXRQChr02g0049001	-1.78712	0.0349515	'not assigned.unknown'	' (original description: locus_tag=HanXRQChr02g0049001 gn=HanXRQChr02g0049001 begin=133539907 end=133542447 len=2541 chr=HanXRQChr02 strand=1 sp=Helianthus annuus def=Uncharacterized protein)'
HanXRQChr17g0560361	-1.79073	0.0419255	'not assigned.unknown'	' (original description: locus_tag=HanXRQChr17g0560361 gn=HanXRQChr17g0560361 begin=149865610 end=149873342 len=7733 chr=HanXRQChr17 strand=1 sp=Helianthus annuus def=Uncharacterized protein, partly supported by expression data)'
HanXRQChr17g0557421	-1.83383	0.0101844	'not assigned.unknown'	' (original description: locus_tag=HanXRQChr17g0557421 gn=HanXRQChr17g0557421 begin=119238193 end=119242404 len=4212 chr=HanXRQChr17 strand=1 sp=Helianthus annuus def=Uncharacterized protein, supported by expression data)'
HanXRQChr16g0513081	-1.92019	0.0162277	'not assigned.unknown'	' (original description: locus_tag=HanXRQChr16g0513081 gn=HanXRQChr16g0513081 begin=90811578 end=90813939 len=2362 chr=HanXRQChr16 strand=-1 sp=Helianthus annuus def=Uncharacterized protein, supported by expression data)'
HanXRQChr17g0566781	-1.99478	0.0246258	'not assigned.unknown'	'(at1g70780 : 109.0) unknown protein; FUNCTIONS IN: molecular_function unknown; INVOLVED IN: biological_process unknown; LOCATED IN: mitochondrion; EXPRESSED IN: sperm cell, male gametophyte, pollen tube; EXPRESSED DURING: L mature pollen stage, M germinated pollen stage; BEST Arabidopsis thaliana protein match is: unknown protein (TAIR:AT1G23150.1); Has 143 Blast hits to 143 proteins in 17 speci…
HanXRQChr02g0031531	-1.99796	0.0269141	'not assigned.unknown'	' (original description: locus_tag=HanXRQChr02g0031531 gn=HanXRQChr02g0031531 begin=2839565 end=2841236 len=1672 chr=HanXRQChr02 strand=1 sp=Helianthus annuus )'
HanXRQChr17g0544501	-2.14406	0.0120646	'not assigned.unknown'	' (original description: locus_tag=HanXRQChr17g0544501 gn=HanXRQChr17g0544501 begin=37728566 end=37730220 len=1655 chr=HanXRQChr17 strand=-1 sp=Helianthus annuus def=Uncharacterized protein, partly supported by expression data)'
HanXRQChr15g0477291	-2.16463	0.046458	'not assigned.unknown'	' (original description: locus_tag=HanXRQChr15g0477291 gn=HanXRQChr15g0477291 begin=50646596 end=50647616 len=1021 chr=HanXRQChr15 strand=-1 sp=Helianthus annuus def=Uncharacterized protein, supported by expression data)'
HanXRQChr17g0560861	-2.25622	0.00419904	'not assigned.unknown'	'(at2g40320 : 201.0) Encodes a member of the TBL (TRICHOME BIREFRINGENCE-LIKE) gene family containing a plant-specific DUF231 (domain of unknown function) domain. TBL gene family has 46 members, two of which (TBR/AT5G06700 and TBL3/AT5G01360) have been shown to be involved in the synthesis and deposition of secondary wall cellulose, presumably by influencing the esterification state of pectic pol…
HanXRQChr03g0083891	-2.32477	0.0183361	'not assigned.unknown'	' no hits & (original description: locus_tag=HanXRQChr03g0083891 gn=HanXRQChr03g0083891 begin=138484100 end=138484953 len=854 chr=HanXRQChr03 strand=-1 sp=Helianthus annuus )'
HanXRQChr10g0288461	-2.422	0.0328727	'not assigned.unknown'	' (original description: locus_tag=HanXRQChr10g0288461 gn=HanXRQChr10g0288461 begin=61507218 end=61508994 len=1777 chr=HanXRQChr10 strand=1 sp=Helianthus annuus def=Uncharacterized protein, partly supported by expression data)'
HanXRQChr10g0286791	-2.47764	0.00037656	'not assigned.unknown'	'(at2g28780 : 307.0) unknown protein; INVOLVED IN: biological_process unknown; LOCATED IN: mitochondrion; EXPRESSED IN: inflorescence meristem, root, flower; EXPRESSED DURING: petal differentiation and expansion stage; CONTAINS InterPro DOMAIN/s: Protein of unknown function DUF939, bacterial (InterPro:IPR010343); BEST Arabidopsis thaliana protein match is: unknown protein (TAIR:AT3G09450.1); Has …
HanXRQChr08g0229861	-2.54723	6.58e-05	'not assigned.unknown'	' (original description: locus_tag=HanXRQChr08g0229861 gn=HanXRQChr08g0229861 begin=100719765 end=100725937 len=6173 chr=HanXRQChr08 strand=-1 sp=Helianthus annuus def=Uncharacterized protein, supported by expression data)'
HanXRQChr04g0102341	-2.55105	0.000241875	'not assigned.unknown'	'(p31843|rrpo_oenbe : 148.0) RNA-directed DNA polymerase homolog (Reverse transcriptase homolog) - Oenothera bertiana (Bertero's evening primrose) & (atmg00860 : 77.8) hypothetical protein; DNA/RNA polymerases superfamily protein. & (gnl|cdd|38301 : 56.9) no description available & (gnl|cdd|33678 : 56.2) no description available & (reliability: 155.6) & (original description: locus_tag=HanXRQChr0…
HanXRQChr10g0315371	-2.5747	0.000154649	'not assigned.unknown'	' no hits & (original description: locus_tag=HanXRQChr10g0315371 gn=HanXRQChr10g0315371 begin=231764086 end=231764455 len=370 chr=HanXRQChr10 strand=-1 sp=Helianthus annuus def=Uncharacterized protein, partly conserved in plant genome(s), supported by expression data)'
HanXRQChr16g0513161	-2.64734	0.0142949	'not assigned.unknown'	' (original description: locus_tag=HanXRQChr16g0513161 gn=HanXRQChr16g0513161 begin=91160686 end=91165181 len=4496 chr=HanXRQChr16 strand=1 sp=Helianthus annuus )'
HanXRQChr04g0099721	-2.74963	0.00986921	'not assigned.unknown'	'(at1g73060 : 84.0) Low PSII Accumulation 3 (LPA3); FUNCTIONS IN: molecular_function unknown; INVOLVED IN: biological_process unknown; LOCATED IN: chloroplast stroma, chloroplast; EXPRESSED IN: 22 plant structures; EXPRESSED DURING: 13 growth stages; CONTAINS InterPro DOMAIN/s: Domain of unknown function DUF1995 (InterPro:IPR018962); BEST Arabidopsis thaliana protein match is: Domain of unknown f…
HanXRQChr14g0441481	-2.75908	0.0282273	'not assigned.unknown'	' (original description: locus_tag=HanXRQChr14g0441481 gn=HanXRQChr14g0441481 begin=106204651 end=106208386 len=3736 chr=HanXRQChr14 strand=1 sp=Helianthus annuus def=Uncharacterized protein)'
HanXRQChr12g0385191	-2.98415	0.0197803	'not assigned.unknown'	' (original description: locus_tag=HanXRQChr12g0385191 gn=HanXRQChr12g0385191 begin=161911744 end=161912632 len=889 chr=HanXRQChr12 strand=-1 sp=Helianthus annuus def=Uncharacterized protein, partly supported by expression data)'
HanXRQChr04g0104121	-3.01682	0.0002686	'not assigned.unknown'	' (original description: locus_tag=HanXRQChr04g0104121 gn=HanXRQChr04g0104121 begin=46810784 end=46813769 len=2986 chr=HanXRQChr04 strand=1 sp=Helianthus annuus def=Uncharacterized protein, supported by expression data)'
HanXRQChr03g0077171	-3.39554	0.00133863	'not assigned.unknown'	' no hits & (original description: locus_tag=HanXRQChr03g0077171 gn=HanXRQChr03g0077171 begin=114158041 end=114158734 len=694 chr=HanXRQChr03 strand=-1 sp=Helianthus annuus def=Uncharacterized protein, supported by expression data)'
HanXRQChr07g0198061	-3.42329	0.00415679	'not assigned.unknown'	' (original description: locus_tag=HanXRQChr07g0198061 gn=HanXRQChr07g0198061 begin=73959661 end=73960888 len=1228 chr=HanXRQChr07 strand=-1 sp=Helianthus annuus def=Uncharacterized protein, supported by expression data)'
HanXRQChr08g0237041	-3.73972	0.000147612	'not assigned.unknown'	' (original description: locus_tag=HanXRQChr08g0237041 gn=HanXRQChr08g0237041 begin=151440382 end=151441475 len=1094 chr=HanXRQChr08 strand=1 sp=Helianthus annuus def=Uncharacterized protein)'
HanXRQChr14g0448071	-4.11992	0.000126384	'not assigned.unknown'	' (original description: locus_tag=HanXRQChr14g0448071 gn=HanXRQChr14g0448071 begin=133547147 end=133548192 len=1046 chr=HanXRQChr14 strand=1 sp=Helianthus annuus def=Uncharacterized protein, conserved in plant genome(s), supported by expression data)'
HanXRQChr17g0538951	-4.51301	1.71e-09	'not assigned.unknown'	'(at4g31380 : 142.0) encodes a small protein with unknown function and is similar to flower promoting factor 1. This gene is not expressed in apical meristem after floral induction but is expressed in roots, flowers, and in low abundance, leaves.; FPF1-like protein 1 (FLP1); FUNCTIONS IN: molecular_function unknown; LOCATED IN: endomembrane system; BEST Arabidopsis thaliana protein match is: flow…
HanXRQChr02g0052841	-5.02102	1.66e-08	'not assigned.unknown'	'(at5g06560 : 317.0) Protein of unknown function, DUF593; FUNCTIONS IN: molecular_function unknown; INVOLVED IN: biological_process unknown; LOCATED IN: cellular_component unknown; EXPRESSED IN: 24 plant structures; EXPRESSED DURING: 15 growth stages; CONTAINS InterPro DOMAIN/s: Protein of unknown function DUF593 (InterPro:IPR007656); BEST Arabidopsis thaliana protein match is: Protein of unknown…
HanXRQChr14g0454661	-5.05723	2.11e-08	'not assigned.unknown'	' (original description: locus_tag=HanXRQChr14g0454661 gn=HanXRQChr14g0454661 begin=154116510 end=154119071 len=2562 chr=HanXRQChr14 strand=-1 sp=Helianthus annuus def=Uncharacterized protein, supported by expression data)'
HanXRQChr17g0538591	-5.33709	1.28e-10	'not assigned.unknown'	' (original description: locus_tag=HanXRQChr17g0538591 gn=HanXRQChr17g0538591 begin=17621847 end=17623056 len=1210 chr=HanXRQChr17 strand=-1 sp=Helianthus annuus def=Putative calmodulin-binding domain, plant)'
HanXRQChr02g0054281	-1.16977	0.00521718	'nucleotide metabolism.degradation'	'(at5g18280 : 107.0) Encodes an enzyme with ATPase and ADPase activity (an apyrase) that when mutated in combination with ATAPY1 causes a complete inhibition of pollen germination.; apyrase 2 (APY2); CONTAINS InterPro DOMAIN/s: Nucleoside phosphatase GDA1/CD39 (InterPro:IPR000407); BEST Arabidopsis thaliana protein match is: apyrase 1 (TAIR:AT3G04080.1); Has 1418 Blast hits to 1409 proteins in 22…
HanXRQChr12g0359421	1.04843	0.00572749	'nucleotide metabolism.deoxynucleotide metabolism.ribonucleoside-diphosphate reductase'	'(at3g23580 : 114.0) Encodes one of the 3 ribonucleotide reductase (RNR) small subunit genes (RNR2A). Functionally redundant with the ribonucleotide reductase TSO2. mRNA was shown to specifically accumulate during the S-phase of the cell cycle in synchronized tobacco BY2 cells. Critical for cell cycle progression, DNA damage repair and plant development.; ribonucleotide reductase 2A (RNR2A); CONT…
HanXRQChr02g0046931	-1.51687	1.74e-06	'nucleotide metabolism.salvage.phosphoribosyltransferases.aprt'	'(at4g12440 : 85.9) adenine phosphoribosyl transferase 4 (APT4); FUNCTIONS IN: adenine phosphoribosyltransferase activity; INVOLVED IN: nucleoside metabolic process, adenine salvage; LOCATED IN: cytoplasm; EXPRESSED IN: 6 plant structures; EXPRESSED DURING: petal differentiation and expansion stage; CONTAINS InterPro DOMAIN/s: Adenine phosphoribosyl transferase (InterPro:IPR005764), Phosphoribosy…
HanXRQChr17g0550751	-1.69523	0.00798286	'nucleotide metabolism.salvage.phosphoribosyltransferases.aprt'	'(at4g22570 : 82.4) Encodes an adenine phosphoribosyltransferase (APT; EC 2.4.2.7), which is a constitutively expressed enzyme involved in the one-step salvage of adenine to AMP. APT3 has higher affinity for zeatin, isopentenyladenine and benzyladenine than APT1 but lower Vmax than APT1.; adenine phosphoribosyl transferase 3 (APT3); CONTAINS InterPro DOMAIN/s: Adenine phosphoribosyl transferase (…
HanXRQChr12g0366241	2.26065	0.0112979	'nucleotide metabolism.synthesis.PRS-PP'	'(q9xga1|kprs4_spiol : 197.0) Ribose-phosphate pyrophosphokinase 4 (EC 2.7.6.1) (Phosphoribosyl pyrophosphate synthetase 4) - Spinacia oleracea (Spinach) & (at2g42910 : 189.0) Phosphoribosyltransferase family protein; FUNCTIONS IN: magnesium ion binding, ribose phosphate diphosphokinase activity; INVOLVED IN: nucleotide biosynthetic process, nucleoside metabolic process; LOCATED IN: plasma membra…
HanXRQChr16g0514491	2.71932	0.00399707	'nucleotide metabolism.synthesis.unspecified'	'(at2g23970 : 132.0) Class I glutamine amidotransferase-like superfamily protein; FUNCTIONS IN: catalytic activity; INVOLVED IN: defense response; LOCATED IN: endomembrane system; EXPRESSED IN: 6 plant structures; EXPRESSED DURING: 4 anthesis, petal differentiation and expansion stage; CONTAINS InterPro DOMAIN/s: Glutamine amidotransferase class-I, C-terminal (InterPro:IPR000991), Glutamine amido…
HanXRQChr08g0212031	2.71558	0.00333214	'OPP.oxidative PP.6-phosphogluconolactonase'	'(at1g13700 : 198.0) 6-phosphogluconolactonase 1 (PGL1); FUNCTIONS IN: 6-phosphogluconolactonase activity, catalytic activity; INVOLVED IN: pentose-phosphate shunt, carbohydrate metabolic process; LOCATED IN: cellular_component unknown; EXPRESSED IN: 11 plant structures; EXPRESSED DURING: LP.06 six leaves visible, LP.04 four leaves visible, 4 anthesis, petal differentiation and expansion stage; C…
HanXRQChr17g0549541	-1.20066	0.00523312	'OPP.oxidative PP.G6PD'	'(p37830|g6pd_soltu : 171.0) Glucose-6-phosphate 1-dehydrogenase, cytoplasmic isoform (EC 1.1.1.49) (G6PD) - Solanum tuberosum (Potato) & (at5g40760 : 168.0) Encodes a cytosolic glucose-6-phosphate dehydrogenase that is insensitive to reduction by DTT and whose mRNA is expressed ubiquitously.; glucose-6-phosphate dehydrogenase 6 (G6PD6); CONTAINS InterPro DOMAIN/s: Glucose-6-phosphate dehydrogena…
HanXRQChr15g0478321	-1.03925	0.0417509	'polyamine metabolism.synthesis.arginine decarboxylase'	'(q43075|spe1_pea : 957.0) Arginine decarboxylase (EC 4.1.1.19) (ARGDC) (ADC) - Pisum sativum (Garden pea) & (at4g34710 : 937.0) encodes a arginine decarboxylase (ADC), a rate-limiting enzyme that catalyzes the first step of polyamine (PA) biosynthesis via ADC pathway in Arabidopsis thaliana. Arabidopsis genome has two ADC paralogs, ADC1 and ADC2. ADC2 is stress-inducible (osmotic stress). Double…
HanXRQChr08g0214651	-1.07941	4.55e-18	'polyamine metabolism.synthesis.SAM decarboxylase'	'(q9axe3|dcam_dauca : 510.0) S-adenosylmethionine decarboxylase proenzyme (EC 4.1.1.50) (AdoMetDC) (SamDC) [Contains: S-adenosylmethionine decarboxylase alpha chain; S-adenosylmethionine decarboxylase beta chain] - Daucus carota (Carrot) & (at5g15950 : 476.0) Adenosylmethionine decarboxylase family protein; FUNCTIONS IN: adenosylmethionine decarboxylase activity; INVOLVED IN: spermidine biosynthe…
HanXRQChr14g0448031	-1.20897	0.0046042	'polyamine metabolism.synthesis.SAM decarboxylase'	'(o65354|dcam_helan : 696.0) S-adenosylmethionine decarboxylase proenzyme (EC 4.1.1.50) (AdoMetDC) (SamDC) [Contains: S-adenosylmethionine decarboxylase alpha chain; S-adenosylmethionine decarboxylase beta chain] - Helianthus annuus (Common sunflower) & (at5g15950 : 439.0) Adenosylmethionine decarboxylase family protein; FUNCTIONS IN: adenosylmethionine decarboxylase activity; INVOLVED IN: spermi…
HanXRQChr10g0278271	-3.47166	0.00362402	'protein.aa activation.pseudouridylate synthase'	'(at3g06950 : 60.1) Pseudouridine synthase family protein; FUNCTIONS IN: pseudouridine synthase activity; INVOLVED IN: pseudouridine synthesis, RNA modification; LOCATED IN: chloroplast; EXPRESSED IN: 23 plant structures; EXPRESSED DURING: 13 growth stages; CONTAINS InterPro DOMAIN/s: Pseudouridine synthase, catalytic domain (InterPro:IPR020103), Pseudouridine synthase I, TruA, N-terminal (InterP…
HanXRQChr06g0166261	1.79606	0.0410826	'protein.degradation.AAA type'	'(at1g64110 : 430.0) P-loop containing nucleoside triphosphate hydrolases superfamily protein; FUNCTIONS IN: nucleoside-triphosphatase activity, ATPase activity, nucleotide binding, ATP binding; LOCATED IN: endomembrane system; EXPRESSED IN: 8 plant structures; EXPRESSED DURING: L mature pollen stage, M germinated pollen stage, LP.04 four leaves visible, 4 anthesis, petal differentiation and expa…
HanXRQChr03g0082171	-1.2331	0.00884235	'protein.degradation.AAA type'	'(at5g40010 : 541.0) AAA-ATPase 1 (AATP1); FUNCTIONS IN: nucleoside-triphosphatase activity, ATPase activity, nucleotide binding, ATP binding; EXPRESSED IN: stem, inflorescence meristem, root, flower, stamen; EXPRESSED DURING: 4 anthesis, petal differentiation and expansion stage; CONTAINS InterPro DOMAIN/s: ATPase, AAA-type, core (InterPro:IPR003959), ATPase, AAA+ type, core (InterPro:IPR003593)…
HanXRQChr06g0171271	-1.26951	0.00020779	'protein.degradation.AAA type'	'(at2g46620 : 477.0) P-loop containing nucleoside triphosphate hydrolases superfamily protein; FUNCTIONS IN: nucleoside-triphosphatase activity, ATPase activity, nucleotide binding, ATP binding; LOCATED IN: endomembrane system; EXPRESSED IN: 22 plant structures; EXPRESSED DURING: 13 growth stages; CONTAINS InterPro DOMAIN/s: ATPase, AAA+ type, core (InterPro:IPR003593), ATPase, AAA-type, core (In…
HanXRQChr07g0191631	-1.88673	5.17e-05	'protein.degradation.AAA type'	'(at3g50930 : 366.0) cytochrome BC1 synthesis (BCS1); FUNCTIONS IN: nucleoside-triphosphatase activity, ATPase activity, nucleotide binding, ATP binding; LOCATED IN: mitochondrion; EXPRESSED IN: 24 plant structures; EXPRESSED DURING: 13 growth stages; CONTAINS InterPro DOMAIN/s: ATPase, AAA-type, core (InterPro:IPR003959), ATPase, AAA+ type, core (InterPro:IPR003593), ATPase, AAA-type, conserved …
HanXRQChr08g0217931	-1.81747	2.61e-05	'protein.degradation.aspartate protease'	'(at2g03200 : 177.0) Eukaryotic aspartyl protease family protein; FUNCTIONS IN: aspartic-type endopeptidase activity; INVOLVED IN: proteolysis; LOCATED IN: endomembrane system; EXPRESSED IN: 10 plant structures; EXPRESSED DURING: 4 anthesis, C globular stage, petal differentiation and expansion stage; CONTAINS InterPro DOMAIN/s: Peptidase aspartic (InterPro:IPR021109), Peptidase aspartic, catalyt…
HanXRQChr03g0070541	1.95948	0.00431608	'protein.degradation.cysteine protease'	'(at5g60360 : 63.5) Encodes a senescence-associated thiol protease.; aleurain-like protease (ALP); CONTAINS InterPro DOMAIN/s: Peptidase C1A, papain (InterPro:IPR013128), Proteinase inhibitor I29, cathepsin propeptide (InterPro:IPR013201), Peptidase C1A, papain C-terminal (InterPro:IPR000668), Peptidase, cysteine peptidase active site (InterPro:IPR000169); BEST Arabidopsis thaliana protein match …
HanXRQChr16g0508901	1.23843	1.49e-07	'protein.degradation.cysteine protease'	'(p25776|orya_orysa : 251.0) Oryzain alpha chain precursor (EC 3.4.22.-) - Oryza sativa (Rice) & (at1g47128 : 240.0) cysteine proteinase precursor-like protein/ dehydration stress-responsive gene (RD21); responsive to dehydration 21 (RD21); FUNCTIONS IN: cysteine-type endopeptidase activity, cysteine-type peptidase activity; INVOLVED IN: response to water deprivation; LOCATED IN: apoplast, chloro…
HanXRQChr12g0354361	1.2297	0.00234577	'protein.degradation.cysteine protease'	'(at3g45310 : 126.0) Cysteine proteinases superfamily protein; FUNCTIONS IN: cysteine-type endopeptidase activity, cysteine-type peptidase activity; INVOLVED IN: proteolysis; LOCATED IN: endomembrane system; EXPRESSED IN: 22 plant structures; EXPRESSED DURING: 13 growth stages; CONTAINS InterPro DOMAIN/s: Peptidase C1A, papain (InterPro:IPR013128), Proteinase inhibitor I29, cathepsin propeptide (…
HanXRQChr09g0267121	1.08032	5.26e-11	'protein.degradation.cysteine protease'	'(p25776|orya_orysa : 248.0) Oryzain alpha chain precursor (EC 3.4.22.-) - Oryza sativa (Rice) & (at1g47128 : 231.0) cysteine proteinase precursor-like protein/ dehydration stress-responsive gene (RD21); responsive to dehydration 21 (RD21); FUNCTIONS IN: cysteine-type endopeptidase activity, cysteine-type peptidase activity; INVOLVED IN: response to water deprivation; LOCATED IN: apoplast, chloro…
HanXRQChr08g0227811	1.56889	0.000637963	'protein.degradation.metalloprotease'	'(at4g16640 : 223.0) Matrixin family protein; FUNCTIONS IN: metallopeptidase activity, metalloendopeptidase activity, zinc ion binding; INVOLVED IN: proteolysis, metabolic process; LOCATED IN: anchored to membrane; EXPRESSED IN: 10 plant structures; EXPRESSED DURING: 4 anthesis, C globular stage, petal differentiation and expansion stage; CONTAINS InterPro DOMAIN/s: Peptidase M10, metallopeptidas…
HanXRQChr09g0250961	1.39057	0.00333214	'protein.degradation.metalloprotease'	'(at1g17870 : 337.0) S2P-like putative metalloprotease, also contain transmembrane helices near their C-termini and many of them, five of seven, contain a conserved zinc-binding motif HEXXH. Homolog of EGY1. Each of the EGY1 and EGY-like proteins share two additional highly conserved motifs, the previously reported NPDG motif (aa 442’±454 in EGY1, Rudner et al., 1999) and a newly defined GNLR mot…
HanXRQChr11g0326901	3.12681	0.00943973	'protein.degradation.serine protease'	'(q9m3k5|clpp_spiol : 191.0) ATP-dependent Clp protease proteolytic subunit (EC 3.4.21.92) (Endopeptidase Clp) - Spinacia oleracea (Spinach) & (atcg00670 : 169.0) Encodes the only ClpP (caseinolytic protease) encoded within the plastid genome. Contains a highly conserved catalytic triad of Ser-type proteases (Ser-His-Asp). Part of the 350 kDa chloroplast Clp complex. The name reflects nomenclatur…
HanXRQChr09g0255861	1.9684	0.0246009	'protein.degradation.serine protease'	'(at1g33360 : 61.6) Encodes ClpX3, a subunit of the Clp protease complex.; ATP-dependent Clp protease; FUNCTIONS IN: unfolded protein binding, nucleoside-triphosphatase activity, ATPase activity, nucleotide binding, ATP binding; INVOLVED IN: protein folding; EXPRESSED IN: 23 plant structures; EXPRESSED DURING: 10 growth stages; CONTAINS InterPro DOMAIN/s: Clp ATPase, C-terminal (InterPro:IPR01948…
HanXRQChr05g0161301	1.16924	0.00434665	'protein.degradation.serine protease'	'(at3g45010 : 213.0) serine carboxypeptidase-like 48 (scpl48); FUNCTIONS IN: serine-type carboxypeptidase activity; INVOLVED IN: proteolysis; LOCATED IN: endomembrane system; EXPRESSED IN: 24 plant structures; EXPRESSED DURING: 13 growth stages; CONTAINS InterPro DOMAIN/s: Peptidase S10, serine carboxypeptidase (InterPro:IPR001563), Peptidase S10, serine carboxypeptidase, active site (InterPro:IP…
HanXRQChr01g0007841	-1.03021	0.0184761	'protein.degradation.serine protease'	'(at3g63470 : 139.0) serine carboxypeptidase-like 40 (scpl40); FUNCTIONS IN: serine-type carboxypeptidase activity; INVOLVED IN: proteolysis; LOCATED IN: endomembrane system; EXPRESSED IN: 8 plant structures; EXPRESSED DURING: 4 anthesis, C globular stage, petal differentiation and expansion stage; CONTAINS InterPro DOMAIN/s: Peptidase S10, serine carboxypeptidase (InterPro:IPR001563), Peptidase …
HanXRQChr03g0072241	-1.03919	0.000132559	'protein.degradation.serine protease'	'(p52711|cbp23_horvu : 211.0) Serine carboxypeptidase II-3 precursor (EC 3.4.16.6) (CP-MII.3) [Contains: Serine carboxypeptidase II-3 chain A; Serine carboxypeptidase II-3 chain B] - Hordeum vulgare (Barley) & (at5g23210 : 204.0) serine carboxypeptidase-like 34 (SCPL34); FUNCTIONS IN: serine-type carboxypeptidase activity; INVOLVED IN: proteolysis; LOCATED IN: plant-type cell wall; EXPRESSED IN: …
HanXRQChr14g0444301	-1.44547	0.0133136	'protein.degradation.serine protease'	'(p55748|cbp22_horvu : 106.0) Serine carboxypeptidase II-2 precursor (EC 3.4.16.6) (CP-MII.2) [Contains: Serine carboxypeptidase II-2 chain A; Serine carboxypeptidase II-2 chain B] (Fragment) - Hordeum vulgare (Barley) & (at4g30810 : 92.4) serine carboxypeptidase-like 29 (scpl29); FUNCTIONS IN: serine-type carboxypeptidase activity; INVOLVED IN: proteolysis; LOCATED IN: vacuole; EXPRESSED IN: 22 …
HanXRQChr17g0563061	-1.50903	0.0132887	'protein.degradation.serine protease'	'(at3g12230 : 60.1) serine carboxypeptidase-like 14 (scpl14); FUNCTIONS IN: serine-type carboxypeptidase activity; INVOLVED IN: proteolysis; LOCATED IN: endomembrane system; CONTAINS InterPro DOMAIN/s: Peptidase S10, serine carboxypeptidase (InterPro:IPR001563); BEST Arabidopsis thaliana protein match is: serine carboxypeptidase-like 15 (TAIR:AT3G12240.1); Has 3660 Blast hits to 3566 proteins in …
HanXRQChr07g0201581	1.3851	0.0209078	'protein.degradation.subtilases'	'(at5g58840 : 250.0) Subtilase family protein; FUNCTIONS IN: identical protein binding, serine-type endopeptidase activity; INVOLVED IN: proteolysis, negative regulation of catalytic activity; LOCATED IN: endomembrane system; EXPRESSED IN: stamen; EXPRESSED DURING: 4 anthesis; CONTAINS InterPro DOMAIN/s: Peptidase S8/S53, subtilisin/kexin/sedolisin (InterPro:IPR000209), Proteinase inhibitor I9, s…
HanXRQChr09g0256801	-1.39194	0.0419187	'protein.degradation.ubiquitin.E2'	'(at5g53300 : 134.0) Encodes a ubiquitin conjugating enzyme.; ubiquitin-conjugating enzyme 10 (UBC10); CONTAINS InterPro DOMAIN/s: Ubiquitin-conjugating enzyme/RWD-like (InterPro:IPR016135), Ubiquitin-conjugating enzyme, E2 (InterPro:IPR000608); BEST Arabidopsis thaliana protein match is: ubiquitin conjugating enzyme 9 (TAIR:AT4G27960.1). & (p25866|ubc2_wheat : 75.1) Ubiquitin-conjugating enzyme …
HanXRQChr09g0268741	2.01529	0.0485242	'protein.degradation.ubiquitin.E3.RING'	'(at5g05830 : 97.1) RING/FYVE/PHD zinc finger superfamily protein; FUNCTIONS IN: zinc ion binding; CONTAINS InterPro DOMAIN/s: Zinc finger, C3HC4 RING-type (InterPro:IPR018957), Zinc finger, RING-CH-type (InterPro:IPR011016); BEST Arabidopsis thaliana protein match is: RING/FYVE/PHD zinc finger superfamily protein (TAIR:AT5G01070.2); Has 1807 Blast hits to 1807 proteins in 277 species: Archae - 0…
HanXRQChr15g0465911	1.99969	9.07e-09	'protein.degradation.ubiquitin.E3.RING'	'(at1g02860 : 116.0) Encodes a likely ubiquitin E3 ligase with RING and SPX domains that is involved in mediating immune responses. Targeted by MIR827.; nitrogen limitation adaptation (NLA); CONTAINS InterPro DOMAIN/s: Zinc finger, RING-type, conserved site (InterPro:IPR017907), Zinc finger, RING-type (InterPro:IPR001841), SPX, N-terminal (InterPro:IPR004331); BEST Arabidopsis thaliana protein ma…
HanXRQChr15g0464151	1.45064	0.0411537	'protein.degradation.ubiquitin.E3.RING'	'(at1g02610 : 60.5) RING/FYVE/PHD zinc finger superfamily protein; FUNCTIONS IN: zinc ion binding; CONTAINS InterPro DOMAIN/s: Protein of unknown function DUF3675 (InterPro:IPR022143), Zinc finger, C3HC4 RING-type (InterPro:IPR018957), Zinc finger, RING-CH-type (InterPro:IPR011016); BEST Arabidopsis thaliana protein match is: RING/FYVE/PHD zinc finger superfamily protein (TAIR:AT4G02075.1); Has 1…
HanXRQChr16g0532091	1.41732	0.000426717	'protein.degradation.ubiquitin.E3.RING'	'(at1g76410 : 171.0) ATL8; FUNCTIONS IN: zinc ion binding; EXPRESSED IN: 22 plant structures; EXPRESSED DURING: 13 growth stages; CONTAINS InterPro DOMAIN/s: Zinc finger, RING-type (InterPro:IPR001841), Zinc finger, C3HC4 RING-type (InterPro:IPR018957); BEST Arabidopsis thaliana protein match is: RING/U-box superfamily protein (TAIR:AT1G20823.1); Has 9001 Blast hits to 8977 proteins in 267 specie…
HanXRQChr01g0000801	1.36613	6.73e-05	'protein.degradation.ubiquitin.E3.RING'	'(at4g02075 : 79.7) pitchoun 1 (PIT1); FUNCTIONS IN: zinc ion binding; LOCATED IN: plasma membrane; EXPRESSED IN: 18 plant structures; EXPRESSED DURING: 10 growth stages; CONTAINS InterPro DOMAIN/s: Protein of unknown function DUF3675 (InterPro:IPR022143), Zinc finger, C3HC4 RING-type (InterPro:IPR018957), Zinc finger, RING-CH-type (InterPro:IPR011016); BEST Arabidopsis thaliana protein match is:…
HanXRQChr04g0124071	1.14251	0.00510222	'protein.degradation.ubiquitin.E3.RING'	'(at4g03510 : 141.0) RMA1 encodes a novel 28 kDa protein with a RING finger motif and a C-terminal membrane-anchoring domain that is involved in the secretory pathway. Has E3 ubiquitin ligase activity.; RING membrane-anchor 1 (RMA1); CONTAINS InterPro DOMAIN/s: Zinc finger, RING-type, conserved site (InterPro:IPR017907), Zinc finger, RING-type (InterPro:IPR001841), Zinc finger, C3HC4 RING-type (I…
HanXRQChr04g0109191	1.08187	0.0149706	'protein.degradation.ubiquitin.E3.RING'	'(at5g01520 : 174.0) RING/U-box superfamily protein; CONTAINS InterPro DOMAIN/s: Zinc finger, RING-type, conserved site (InterPro:IPR017907); BEST Arabidopsis thaliana protein match is: RING/U-box superfamily protein (TAIR:AT3G47160.1); Has 35333 Blast hits to 34131 proteins in 2444 species: Archae - 798; Bacteria - 22429; Metazoa - 974; Fungi - 991; Plants - 531; Viruses - 0; Other Eukaryotes - …
HanXRQChr14g0445121	-1.08439	0.000243377	'protein.degradation.ubiquitin.E3.RING'	'(at5g10380 : 139.0) Encodes a RING finger domain protein with E3 ligase activity that is localized to the lipid rafts of the plasma membrane. Expression is increased in response to fungal pathogen. May be involved in regulation of programmed cell death by facilitating degredation of regulation of PDC activators.; RING1; CONTAINS InterPro DOMAIN/s: Zinc finger, RING-type (InterPro:IPR001841), Zin…
HanXRQChr14g0445341	-1.17465	0.0487179	'protein.degradation.ubiquitin.E3.RING'	'(at3g49810 : 592.0) ARM repeat superfamily protein; FUNCTIONS IN: ubiquitin-protein ligase activity, binding; INVOLVED IN: protein ubiquitination; LOCATED IN: ubiquitin ligase complex; EXPRESSED IN: 22 plant structures; EXPRESSED DURING: 13 growth stages; CONTAINS InterPro DOMAIN/s: U box domain (InterPro:IPR003613), Armadillo-like helical (InterPro:IPR011989), Armadillo-type fold (InterPro:IPR0…
HanXRQChr14g0432071	-1.51918	0.000889245	'protein.degradation.ubiquitin.E3.RING'	'(at1g62310 : 60.5) transcription factor jumonji (jmjC) domain-containing protein; FUNCTIONS IN: sequence-specific DNA binding transcription factor activity, zinc ion binding; EXPRESSED IN: 22 plant structures; EXPRESSED DURING: 14 growth stages; CONTAINS InterPro DOMAIN/s: Transcription factor jumonji/aspartyl beta-hydroxylase (InterPro:IPR003347), Zinc finger, RING-type (InterPro:IPR001841), Tr…
HanXRQChr13g0417661	-1.59581	4.48e-05	'protein.degradation.ubiquitin.E3.RING'	'(at2g46495 : 77.0) RING/U-box superfamily protein; FUNCTIONS IN: zinc ion binding; INVOLVED IN: biological_process unknown; LOCATED IN: endomembrane system; EXPRESSED IN: cultured cell; CONTAINS InterPro DOMAIN/s: Zinc finger, RING-type (InterPro:IPR001841), Zinc finger, C3HC4 RING-type (InterPro:IPR018957); BEST Arabidopsis thaliana protein match is: RING/U-box superfamily protein (TAIR:AT2G254…
HanXRQChr09g0247301	-1.81432	0.0414474	'protein.degradation.ubiquitin.E3.RING'	'(at2g38970 : 644.0) Zinc finger (C3HC4-type RING finger) family protein; FUNCTIONS IN: ubiquitin-protein ligase activity, zinc ion binding; EXPRESSED IN: 22 plant structures; EXPRESSED DURING: 13 growth stages; CONTAINS InterPro DOMAIN/s: Zinc finger, RING-type (InterPro:IPR001841), Zinc finger, C3HC4 RING-type (InterPro:IPR018957), von Willebrand factor, type A (InterPro:IPR002035); BEST Arabid…
HanXRQChr12g0383381	-1.93187	0.0309004	'protein.degradation.ubiquitin.E3.RING'	'(at5g40250 : 261.0) RING/U-box superfamily protein; FUNCTIONS IN: zinc ion binding; EXPRESSED IN: 22 plant structures; EXPRESSED DURING: 13 growth stages; CONTAINS InterPro DOMAIN/s: Zinc finger, RING-type (InterPro:IPR001841), Zinc finger, C3HC4 RING-type (InterPro:IPR018957); BEST Arabidopsis thaliana protein match is: RING/U-box superfamily protein (TAIR:AT1G23980.1); Has 9426 Blast hits to 9…
HanXRQChr09g0242391	-2.77553	0.0338676	'protein.degradation.ubiquitin.E3.RING'	'(at3g61180 : 51.2) RING/U-box superfamily protein; FUNCTIONS IN: zinc ion binding; LOCATED IN: plasma membrane; EXPRESSED IN: 25 plant structures; EXPRESSED DURING: 14 growth stages; CONTAINS InterPro DOMAIN/s: Zinc finger, RING-type (InterPro:IPR001841), Zinc finger, C3HC4 RING-type (InterPro:IPR018957); BEST Arabidopsis thaliana protein match is: Zinc finger, C3HC4 type (RING finger) family pr…
HanXRQChr03g0090521	1.54572	0.00099207	'protein.degradation.ubiquitin.E3.SCF.FBOX'	'(at2g44130 : 210.0) Galactose oxidase/kelch repeat superfamily protein; CONTAINS InterPro DOMAIN/s: F-box domain, cyclin-like (InterPro:IPR001810), Galactose oxidase/kelch, beta-propeller (InterPro:IPR011043), Kelch repeat type 1 (InterPro:IPR006652), Kelch related (InterPro:IPR013089), Kelch-type beta propeller (InterPro:IPR015915); BEST Arabidopsis thaliana protein match is: Galactose oxidase/…
HanXRQChr17g0550631	1.26862	4.94e-05	'protein.degradation.ubiquitin.E3.SCF.FBOX'	'(at1g68050 : 844.0) Encodes FKF1, a flavin-binding kelch repeat F box protein, is clock-controlled, regulates transition to flowering. Forms a complex with GI on the CO promoter to regulate CO expression.; "flavin-binding, kelch repeat, f box 1" (FKF1); FUNCTIONS IN: ubiquitin-protein ligase activity, signal transducer activity; INVOLVED IN: response to blue light, positive regulation of flower …
HanXRQChr01g0024791	1.21285	0.0112842	'protein.degradation.ubiquitin.E3.SCF.FBOX'	'(at2g44130 : 221.0) Galactose oxidase/kelch repeat superfamily protein; CONTAINS InterPro DOMAIN/s: F-box domain, cyclin-like (InterPro:IPR001810), Galactose oxidase/kelch, beta-propeller (InterPro:IPR011043), Kelch repeat type 1 (InterPro:IPR006652), Kelch related (InterPro:IPR013089), Kelch-type beta propeller (InterPro:IPR015915); BEST Arabidopsis thaliana protein match is: Galactose oxidase/…
HanXRQChr14g0450711	1.16692	0.0499992	'protein.degradation.ubiquitin.E3.SCF.FBOX'	'(at3g27150 : 395.0) Target gene of MIR2111-5p.; Galactose oxidase/kelch repeat superfamily protein; CONTAINS InterPro DOMAIN/s: Galactose oxidase/kelch, beta-propeller (InterPro:IPR011043), Kelch repeat type 1 (InterPro:IPR006652), Kelch related (InterPro:IPR013089), Kelch-type beta propeller (InterPro:IPR015915); BEST Arabidopsis thaliana protein match is: Galactose oxidase/kelch repeat superfa…
HanXRQChr13g0407771	1.14016	0.00243897	'protein.degradation.ubiquitin.E3.SCF.FBOX'	'(at3g59240 : 163.0) RNI-like superfamily protein; CONTAINS InterPro DOMAIN/s: FBD (InterPro:IPR013596), FBD-like (InterPro:IPR006566), Leucine-rich repeat 2 (InterPro:IPR013101); BEST Arabidopsis thaliana protein match is: F-box/RNI-like superfamily protein (TAIR:AT3G49150.1); Has 1728 Blast hits to 1678 proteins in 25 species: Archae - 0; Bacteria - 0; Metazoa - 0; Fungi - 0; Plants - 1728; Vir…
HanXRQChr09g0275381	1.11872	0.0202431	'protein.degradation.ubiquitin.E3.SCF.FBOX'	'(at1g80440 : 340.0) Galactose oxidase/kelch repeat superfamily protein; CONTAINS InterPro DOMAIN/s: Galactose oxidase/kelch, beta-propeller (InterPro:IPR011043), Kelch repeat type 1 (InterPro:IPR006652), Kelch related (InterPro:IPR013089), Kelch-type beta propeller (InterPro:IPR015915); BEST Arabidopsis thaliana protein match is: Galactose oxidase/kelch repeat superfamily protein (TAIR:AT1G15670…
HanXRQChr06g0183701	1.11641	0.0270644	'protein.degradation.ubiquitin.E3.SCF.FBOX'	'(at3g23880 : 74.7) F-box and associated interaction domains-containing protein; FUNCTIONS IN: molecular_function unknown; INVOLVED IN: biological_process unknown; LOCATED IN: nucleus; EXPRESSED IN: 16 plant structures; EXPRESSED DURING: 10 growth stages; CONTAINS InterPro DOMAIN/s: F-box domain, cyclin-like (InterPro:IPR001810), F-box domain, Skp2-like (InterPro:IPR022364), F-box associated doma…
HanXRQChr08g0207691	-1.01354	6.5e-06	'protein.degradation.ubiquitin.E3.SCF.FBOX'	'(at1g67480 : 158.0) Galactose oxidase/kelch repeat superfamily protein; FUNCTIONS IN: molecular_function unknown; INVOLVED IN: biological_process unknown; LOCATED IN: cellular_component unknown; EXPRESSED IN: 23 plant structures; EXPRESSED DURING: 15 growth stages; CONTAINS InterPro DOMAIN/s: F-box domain, cyclin-like (InterPro:IPR001810), Galactose oxidase/kelch, beta-propeller (InterPro:IPR011…
HanXRQChr16g0517451	-1.58226	0.0350685	'protein.degradation.ubiquitin.E3.SCF.FBOX'	'(at4g21510 : 58.9) F-box family protein; CONTAINS InterPro DOMAIN/s: F-box domain, cyclin-like (InterPro:IPR001810); BEST Arabidopsis thaliana protein match is: F-box family protein (TAIR:AT4G05010.1); Has 30201 Blast hits to 17322 proteins in 780 species: Archae - 12; Bacteria - 1396; Metazoa - 17338; Fungi - 3422; Plants - 5037; Viruses - 0; Other Eukaryotes - 2996 (source: NCBI BLink). & (gnl…
HanXRQChr13g0388181	-1.6807	0.000229975	'protein.degradation.ubiquitin.E3.SCF.FBOX'	'(at2g41170 : 107.0) F-box family protein; FUNCTIONS IN: molecular_function unknown; INVOLVED IN: biological_process unknown; LOCATED IN: endomembrane system; CONTAINS InterPro DOMAIN/s: F-box domain, cyclin-like (InterPro:IPR001810), F-box domain, Skp2-like (InterPro:IPR022364); BEST Arabidopsis thaliana protein match is: F-box family protein (TAIR:AT2G26850.1); Has 87 Blast hits to 86 proteins …
HanXRQChr02g0043941	2.09897	0.00417058	'protein.degradation.ubiquitin.proteasom'	'(at1g53750 : 127.0) 26S proteasome AAA-ATPase subunit RPT1a (RPT1a) mRNA,; regulatory particle triple-A 1A (RPT1A); FUNCTIONS IN: ATPase activity; INVOLVED IN: ubiquitin-dependent protein catabolic process; LOCATED IN: proteasome regulatory particle, base subcomplex, proteasome complex, nucleus, plasma membrane; EXPRESSED IN: pollen tube; CONTAINS InterPro DOMAIN/s: ATPase, AAA+ type, core (Inte…
HanXRQChr11g0342901	1.73918	0.0361909	'protein.degradation.ubiquitin.proteasom'	'(q41365|prs7_spiol : 59.3) 26S protease regulatory subunit 7 (26S proteasome subunit 7) (26S proteasome AAA-ATPase subunit RPT1) (Regulatory particle triple-A ATPase subunit 1) - Spinacia oleracea (Spinach) & (at1g53750 : 57.4) 26S proteasome AAA-ATPase subunit RPT1a (RPT1a) mRNA,; regulatory particle triple-A 1A (RPT1A); FUNCTIONS IN: ATPase activity; INVOLVED IN: ubiquitin-dependent protein ca…
HanXRQChr14g0445601	1.53214	0.00464667	'protein.degradation.ubiquitin.ubiquitin'	'(at4g26840 : 102.0) Encodes a small ubiquitin-like modifier (SUMO) polypeptide that becomes covalently attached to various intracellular protein targets, much like ubiquitination, leading to post-translational modification of those targets.; small ubiquitin-like modifier 1 (SUMO1); CONTAINS InterPro DOMAIN/s: Ubiquitin (InterPro:IPR000626), Ubiquitin supergroup (InterPro:IPR019955); BEST Arabido…
HanXRQChr02g0055281	-1.00135	0.0166673	'protein.degradation'	'(at2g27920 : 85.9) serine carboxypeptidase-like 51 (SCPL51); FUNCTIONS IN: serine-type carboxypeptidase activity; INVOLVED IN: proteolysis; LOCATED IN: mitochondrion; EXPRESSED IN: 22 plant structures; EXPRESSED DURING: 13 growth stages; CONTAINS InterPro DOMAIN/s: Peptidase S10, serine carboxypeptidase (InterPro:IPR001563), Peptidase S10, serine carboxypeptidase, active site (InterPro:IPR018202…
HanXRQChr01g0018541	-1.07805	7.51e-06	'protein.degradation'	'(at3g13510 : 164.0) Protein of Unknown Function (DUF239); INVOLVED IN: biological_process unknown; LOCATED IN: endomembrane system; EXPRESSED IN: 22 plant structures; EXPRESSED DURING: 13 growth stages; CONTAINS InterPro DOMAIN/s: Protein of unknown function DUF239, plant (InterPro:IPR004314); BEST Arabidopsis thaliana protein match is: Protein of Unknown Function (DUF239) (TAIR:AT1G55360.1); Ha…
HanXRQChr09g0268441	-1.15363	1.27e-05	'protein.degradation'	'(at5g42620 : 227.0) metalloendopeptidases;zinc ion binding; FUNCTIONS IN: metalloendopeptidase activity, zinc ion binding; INVOLVED IN: proteolysis, cell adhesion; LOCATED IN: endomembrane system, membrane; EXPRESSED IN: 21 plant structures; EXPRESSED DURING: 13 growth stages; CONTAINS InterPro DOMAIN/s: EGF, extracellular (InterPro:IPR013111), EGF-like, type 3 (InterPro:IPR000742), EGF-like reg…
HanXRQChr12g0384151	-1.20974	0.000641409	'protein.degradation'	'(at1g70550 : 244.0) Protein of Unknown Function (DUF239); INVOLVED IN: biological_process unknown; LOCATED IN: endomembrane system; EXPRESSED IN: 21 plant structures; EXPRESSED DURING: 10 growth stages; CONTAINS InterPro DOMAIN/s: Protein of unknown function DUF239, plant (InterPro:IPR004314); BEST Arabidopsis thaliana protein match is: Protein of Unknown Function (DUF239) (TAIR:AT1G23340.2); Ha…
HanXRQChr14g0451851	-1.48586	0.0163828	'protein.degradation'	'(at5g22850 : 140.0) Eukaryotic aspartyl protease family protein; FUNCTIONS IN: aspartic-type endopeptidase activity; INVOLVED IN: proteolysis; LOCATED IN: endomembrane system; EXPRESSED IN: 23 plant structures; EXPRESSED DURING: 13 growth stages; CONTAINS InterPro DOMAIN/s: Peptidase aspartic (InterPro:IPR021109), Peptidase aspartic, catalytic (InterPro:IPR009007), Peptidase A1 (InterPro:IPR0014…
HanXRQChr08g0217961	-1.17801	0.00228078	'protein.postranslational modification.kinase.receptor like cytoplasmatic kinase IX'	'(at1g16760 : 375.0) Protein kinase protein with adenine nucleotide alpha hydrolases-like domain; FUNCTIONS IN: protein serine/threonine kinase activity, protein kinase activity, kinase activity, ATP binding; INVOLVED IN: protein amino acid phosphorylation, response to stress; LOCATED IN: cellular_component unknown; EXPRESSED IN: male gametophyte, flower, pollen tube; EXPRESSED DURING: L mature p…
HanXRQChr15g0487931	1.74937	0.0114653	'protein.postranslational modification.kinase.receptor like cytoplasmatic kinase VII'	'(at5g15080 : 230.0) Protein kinase superfamily protein; FUNCTIONS IN: protein serine/threonine kinase activity, protein kinase activity, kinase activity, ATP binding; INVOLVED IN: protein amino acid phosphorylation, N-terminal protein myristoylation; LOCATED IN: plasma membrane; CONTAINS InterPro DOMAIN/s: Protein kinase, ATP binding site (InterPro:IPR017441), Protein kinase, catalytic domain (I…
HanXRQChr01g0027591	-1.1303	0.0179383	'protein.postranslational modification.kinase.receptor like cytoplasmatic kinase VII'	'(at3g09830 : 188.0) Protein kinase superfamily protein; FUNCTIONS IN: protein kinase activity, kinase activity, ATP binding; INVOLVED IN: protein amino acid phosphorylation; LOCATED IN: plasma membrane; EXPRESSED IN: 23 plant structures; EXPRESSED DURING: 13 growth stages; CONTAINS InterPro DOMAIN/s: Protein kinase, ATP binding site (InterPro:IPR017441), Protein kinase, catalytic domain (InterPr…
HanXRQChr03g0089661	1.30071	2.36e-11	'protein.postranslational modification.kinase'	'(at4g40010 : 102.0) encodes a member of SNF1-related protein kinases (SnRK2) whose activity is activated by ionic (salt) and non-ionic (mannitol) osmotic stress.; SNF1-related protein kinase 2.7 (SNRK2.7); CONTAINS InterPro DOMAIN/s: Protein kinase, ATP binding site (InterPro:IPR017441), Serine/threonine-protein kinase domain (InterPro:IPR002290), Serine/threonine-protein kinase-like domain (Int…
HanXRQChr01g0006351	-1.08184	0.00190055	'protein.postranslational modification.kinase'	'(at1g54510 : 122.0) Encodes AtNEK1, a member of the NIMA-related serine/threonine kinases (Neks) that have been linked to cell-cycle regulation in fungi and mammals. Plant Neks might be involved in plant development processes.; NIMA-related serine/threonine kinase 1 (NEK1); FUNCTIONS IN: protein serine/threonine kinase activity, protein kinase activity, kinase activity, ATP binding; INVOLVED IN:…
HanXRQChr14g0448621	-3.38929	0.000693522	'protein.postranslational modification.kinase'	'(at5g39420 : 386.0) CDC2C (cdc2cAt); FUNCTIONS IN: protein serine/threonine kinase activity, protein kinase activity, kinase activity, ATP binding; INVOLVED IN: protein amino acid phosphorylation, N-terminal protein myristoylation; EXPRESSED IN: 9 plant structures; EXPRESSED DURING: L mature pollen stage, M germinated pollen stage, 4 anthesis, C globular stage, petal differentiation and expansio…
HanXRQChr07g0192981	-4.93256	1.59e-09	'protein.postranslational modification.kinase'	'(at5g10500 : 127.0) Kinase interacting (KIP1-like) family protein; CONTAINS InterPro DOMAIN/s: KIP1-like (InterPro:IPR011684); BEST Arabidopsis thaliana protein match is: Kinase interacting (KIP1-like) family protein (TAIR:AT2G22560.1); Has 30201 Blast hits to 17322 proteins in 780 species: Archae - 12; Bacteria - 1396; Metazoa - 17338; Fungi - 3422; Plants - 5037; Viruses - 0; Other Eukaryotes …
HanXRQChr04g0126871	1.5893	0.0428547	'protein.postranslational modification'	'(at1g05000 : 102.0) Phosphotyrosine protein phosphatases superfamily protein; FUNCTIONS IN: phosphatase activity, protein tyrosine phosphatase activity, phosphoprotein phosphatase activity; INVOLVED IN: dephosphorylation; LOCATED IN: cellular_component unknown; EXPRESSED IN: 12 plant structures; EXPRESSED DURING: 8 growth stages; CONTAINS InterPro DOMAIN/s: Protein-tyrosine phosphatase, active s…
HanXRQChr17g0561151	1.57866	0.00304254	'protein.postranslational modification'	'(at1g29370 : 61.6) Kinase-related protein of unknown function (DUF1296); CONTAINS InterPro DOMAIN/s: Protein of unknown function DUF1296 (InterPro:IPR009719); BEST Arabidopsis thaliana protein match is: Kinase-related protein of unknown function (DUF1296) (TAIR:AT1G29350.1); Has 14234 Blast hits to 8102 proteins in 480 species: Archae - 0; Bacteria - 599; Metazoa - 5712; Fungi - 1715; Plants - 1…
HanXRQChr11g0348511	1.437	0.00701729	'protein.postranslational modification'	'(at5g01820 : 389.0) Encodes a CBL-interacting serine/threonine protein kinase.; serine/threonine protein kinase 1 (SR1); FUNCTIONS IN: protein serine/threonine kinase activity, protein kinase activity, kinase activity, ATP binding; INVOLVED IN: signal transduction, protein amino acid phosphorylation; LOCATED IN: vacuole; EXPRESSED IN: 23 plant structures; EXPRESSED DURING: 15 growth stages; CONT…
HanXRQChr15g0496141	1.20893	0.000846914	'protein.postranslational modification'	'(at2g39840 : 379.0) Encodes the catalytic subunit of a Type 1 phosphoprotein Ser/Thr phosphatase, expressed in roots, shoots and flowers.; type one serine/threonine protein phosphatase 4 (TOPP4); CONTAINS InterPro DOMAIN/s: Metallophosphoesterase (InterPro:IPR004843), Serine/threonine-specific protein phosphatase/bis(5-nucleosyl)-tetraphosphatase (InterPro:IPR006186); BEST Arabidopsis thaliana p…
HanXRQChr14g0430721	1.09098	0.000712378	'protein.postranslational modification'	'(at4g40010 : 171.0) encodes a member of SNF1-related protein kinases (SnRK2) whose activity is activated by ionic (salt) and non-ionic (mannitol) osmotic stress.; SNF1-related protein kinase 2.7 (SNRK2.7); CONTAINS InterPro DOMAIN/s: Protein kinase, ATP binding site (InterPro:IPR017441), Serine/threonine-protein kinase domain (InterPro:IPR002290), Serine/threonine-protein kinase-like domain (Int…
HanXRQChr10g0294661	-1.03625	3.51e-05	'protein.postranslational modification'	'(at4g31750 : 446.0) Encodes HopW1-1-Interacting protein 2 (WIN2). Interacts with the P. syringae effector HopW1-1. WIN2 has protein phosphatase activity. Modulates plant defenses against bacteria. Three WIN proteins are identified so far (WIN1: AT1G80600; WIN2: AT4G31750; WIN3: AT5G13320).; HOPW1-1-interacting 2 (WIN2); FUNCTIONS IN: protein serine/threonine phosphatase activity; INVOLVED IN: pr…
HanXRQChr06g0169741	-1.05624	0.00084119	'protein.postranslational modification'	'(at4g00720 : 203.0) Encodes ASKtheta, a group III Arabidopsis GSK3/shaggy-like kinase. Functions in the brassinosteroid signalling pathway.; shaggy-like protein kinase 32 (SK32); FUNCTIONS IN: kinase activity; INVOLVED IN: response to brassinosteroid stimulus; LOCATED IN: cytosol, nucleus; EXPRESSED IN: 26 plant structures; EXPRESSED DURING: 15 growth stages; CONTAINS InterPro DOMAIN/s: Protein …
HanXRQChr06g0182161	-1.22313	0.0467354	'protein.postranslational modification'	'(at3g05640 : 184.0) Protein phosphatase 2C family protein; FUNCTIONS IN: protein serine/threonine phosphatase activity, catalytic activity; INVOLVED IN: response to water deprivation; LOCATED IN: cellular_component unknown; EXPRESSED IN: 22 plant structures; EXPRESSED DURING: 13 growth stages; CONTAINS InterPro DOMAIN/s: Protein phosphatase 2C-related (InterPro:IPR001932), Protein phosphatase 2C…
HanXRQChr10g0298241	-1.39862	0.0152513	'protein.postranslational modification'	'(at5g07070 : 317.0) Encodes CBL-interacting protein kinase 2 (CIPK2).; CBL-interacting protein kinase 2 (CIPK2); FUNCTIONS IN: protein serine/threonine kinase activity, protein kinase activity, kinase activity, ATP binding; INVOLVED IN: signal transduction, protein amino acid phosphorylation; LOCATED IN: cellular_component unknown; EXPRESSED IN: stem, leaf whorl, root, flower; EXPRESSED DURING: …
HanXRQChr07g0197801	-1.81768	0.0150565	'protein.postranslational modification'	'(at3g44610 : 372.0) Protein kinase superfamily protein; FUNCTIONS IN: kinase activity; INVOLVED IN: protein amino acid phosphorylation; LOCATED IN: chloroplast; EXPRESSED IN: 22 plant structures; EXPRESSED DURING: 13 growth stages; CONTAINS InterPro DOMAIN/s: Protein kinase, catalytic domain (InterPro:IPR000719), Serine/threonine-protein kinase domain (InterPro:IPR002290), Serine/threonine-prote…
HanXRQChr03g0078771	-2.07187	0.021385	'protein.postranslational modification'	'(at5g26010 : 193.0) Protein phosphatase 2C family protein; FUNCTIONS IN: protein serine/threonine phosphatase activity, catalytic activity; INVOLVED IN: N-terminal protein myristoylation; LOCATED IN: cellular_component unknown; EXPRESSED IN: hypocotyl, root, leaf; EXPRESSED DURING: LP.04 four leaves visible; CONTAINS InterPro DOMAIN/s: Protein phosphatase 2C-related (InterPro:IPR001932), Protein…
HanXRQChr16g0503991	-2.20046	0.0298999	'protein.postranslational modification'	'(at1g62400 : 230.0) high leaf temperature 1 (HT1); CONTAINS InterPro DOMAIN/s: Protein kinase, catalytic domain (InterPro:IPR000719), Serine/threonine-protein kinase domain (InterPro:IPR002290), Tyrosine-protein kinase, catalytic domain (InterPro:IPR020635), Serine-threonine/tyrosine-protein kinase (InterPro:IPR001245), Protein kinase-like domain (InterPro:IPR011009), Serine/threonine-protein ki…
HanXRQChr16g0518301	-2.42768	0.000852699	'protein.postranslational modification'	'(at5g45820 : 588.0) Encodes a CBL-interacting serine/threonine protein kinase comprised of an N-terminal kinase catalytic domain similar to SNF1/AMPK and a unique C-terminal regulatory domain.; CBL-interacting protein kinase 20 (CIPK20); CONTAINS InterPro DOMAIN/s: Protein kinase, ATP binding site (InterPro:IPR017441), Serine/threonine-protein kinase domain (InterPro:IPR002290), NAF/FISL domain …
HanXRQChr02g0039681	-3.82338	0.000242146	'protein.postranslational modification'	'(at5g16480 : 98.2) Phosphotyrosine protein phosphatases superfamily protein; FUNCTIONS IN: phosphatase activity, protein tyrosine phosphatase activity, phosphoprotein phosphatase activity; INVOLVED IN: dephosphorylation; LOCATED IN: cellular_component unknown; EXPRESSED IN: 24 plant structures; EXPRESSED DURING: 15 growth stages; CONTAINS InterPro DOMAIN/s: Protein-tyrosine phosphatase, active s…
HanXRQChr08g0211051	1.73725	0.00112196	'protein.synthesis.initiation'	'(q945f4|if5a2_medsa : 110.0) Eukaryotic translation initiation factor 5A-2 (eIF-5A-2) - Medicago sativa (Alfalfa) & (at1g69410 : 101.0) Encodes eIF5A-2, a putative eukaryotic translation initiation factor. There are three eIF5A coding genes in Arabidopsis: eIF5A-1/At1g13950, eIF5A-2/At1g26630 and eIF5A-3/At1g69410.; eukaryotic elongation factor 5A-3 (ELF5A-3); FUNCTIONS IN: ribosome binding, RNA…
HanXRQChr07g0187821	-2.30194	0.0210882	'protein.synthesis.initiation'	'(at3g14260 : 88.6) Protein of unknown function (DUF567); CONTAINS InterPro DOMAIN/s: Protein of unknown function DUF567 (InterPro:IPR007612); BEST Arabidopsis thaliana protein match is: Protein of unknown function (DUF567) (TAIR:AT1G53890.1); Has 295 Blast hits to 292 proteins in 13 species: Archae - 0; Bacteria - 0; Metazoa - 0; Fungi - 0; Plants - 295; Viruses - 0; Other Eukaryotes - 0 (source…
HanXRQChr03g0090131	1.33831	8.06e-07	'protein.synthesis.release'	'(at5g47880 : 403.0) Encodes a eukaryotic release factor 1 homolog. Cosuppression of the gene's expression results affects cell elongation of the inflorescence stem, specifically the internodes, and radial cell division. Expression of the protein is primarily observed in the vascular system and in actively growing and elongating zones.; eukaryotic release factor 1-1 (ERF1-1); FUNCTIONS IN: transl…
HanXRQChr08g0210901	1.56924	1.82e-10	'protein.synthesis.ribosomal protein.eukaryotic.60S subunit.L10'	'(p93847|rl10_solme : 329.0) 60S ribosomal protein L10 (EQM) - Solanum melongena (Eggplant) (Aubergine) & (at1g14320 : 328.0) Encodes a ribosomal protein L10 and may be involved in translation regulation. Semi-dominant mutations in SAC552 can suppress defects in acaulis5, which encodes a thermospermine synthase, by enhancing translation of acl5 and itself.; SUPPRESSOR OF ACAULIS 52 (SAC52); FUNCT…
HanXRQChr10g0297881	1.19449	0.0101855	'protein.synthesis.ribosomal protein.eukaryotic.60S subunit.P3'	'(at4g25890 : 100.0) 60S acidic ribosomal protein family; FUNCTIONS IN: structural constituent of ribosome; INVOLVED IN: translational elongation; LOCATED IN: cytosolic ribosome, ribosome, nucleus, plasma membrane; EXPRESSED IN: 23 plant structures; EXPRESSED DURING: 14 growth stages; CONTAINS InterPro DOMAIN/s: Ribosomal protein 60S (InterPro:IPR001813); BEST Arabidopsis thaliana protein match i…
HanXRQChr17g0539531	1.29376	0.00127867	'protein.synthesis.ribosomal protein.prokaryotic.chloroplast.30S subunit.S2'	'(atcg00160 : 143.0) Chloroplast ribosomal protein S2; ribosomal protein S2 (RPS2); FUNCTIONS IN: structural constituent of ribosome; INVOLVED IN: translation; LOCATED IN: plastid small ribosomal subunit, chloroplast stroma, chloroplast, membrane; EXPRESSED IN: 22 plant structures; EXPRESSED DURING: 13 growth stages; CONTAINS InterPro DOMAIN/s: Ribosomal protein S2 (InterPro:IPR001865), Ribosomal…
HanXRQChr04g0105951	1.21627	0.000791418	'protein.synthesis.ribosomal protein.prokaryotic.chloroplast.30S subunit.S30A'	'(at5g24490 : 116.0) 30S ribosomal protein, putative; FUNCTIONS IN: structural constituent of ribosome, binding; INVOLVED IN: translation, primary metabolic process; LOCATED IN: ribosome, chloroplast; EXPRESSED IN: 22 plant structures; EXPRESSED DURING: 13 growth stages; CONTAINS InterPro DOMAIN/s: Ribosomal protein S30Ae/sigma 54 modulation protein (InterPro:IPR003489); Has 30201 Blast hits to 1…
HanXRQChr11g0333781	-3.40094	0.00229288	'protein.synthesis.ribosomal protein.prokaryotic.chloroplast.30S subunit.S7'	'(q68ru7|rr7_pangi : 249.0) Chloroplast 30S ribosomal protein S7 - Panax ginseng (Korean ginseng) & (atcg00900 : 246.0) encodes a chloroplast ribosomal protein S7, a constituent of the small subunit of the ribosomal complex; RPS7.1; FUNCTIONS IN: structural constituent of ribosome; INVOLVED IN: translation; LOCATED IN: plastid small ribosomal subunit, chloroplast; CONTAINS InterPro DOMAIN/s: Ribo…
HanXRQChr13g0413661	-3.40094	0.00229288	'protein.synthesis.ribosomal protein.prokaryotic.chloroplast.30S subunit.S7'	'(q68ru7|rr7_pangi : 249.0) Chloroplast 30S ribosomal protein S7 - Panax ginseng (Korean ginseng) & (atcg00900 : 246.0) encodes a chloroplast ribosomal protein S7, a constituent of the small subunit of the ribosomal complex; RPS7.1; FUNCTIONS IN: structural constituent of ribosome; INVOLVED IN: translation; LOCATED IN: plastid small ribosomal subunit, chloroplast; CONTAINS InterPro DOMAIN/s: Ribo…
HanXRQChr15g0478871	-1.3061	0.0237326	'protein.synthesis.ribosomal protein.unknown.unknown'	'(ipr006912 : 215.00792) Harbinger transposase-derived protein, plant & (at2g13770 : 127.0) CONTAINS InterPro DOMAIN/s: Putative harbinger transposase-derived nuclease (InterPro:IPR006912); Has 451 Blast hits to 352 proteins in 33 species: Archae - 0; Bacteria - 0; Metazoa - 28; Fungi - 8; Plants - 388; Viruses - 0; Other Eukaryotes - 27 (source: NCBI BLink). & (gnl|cdd|33678 : 62.7) no descripti…
HanXRQChr02g0059431	-2.5276	0.0398707	'protein.synthesis.ribosomal protein.unknown.unknown'	'(at2g13770 : 76.6) CONTAINS InterPro DOMAIN/s: Putative harbinger transposase-derived nuclease (InterPro:IPR006912); Has 451 Blast hits to 352 proteins in 33 species: Archae - 0; Bacteria - 0; Metazoa - 28; Fungi - 8; Plants - 388; Viruses - 0; Other Eukaryotes - 27 (source: NCBI BLink). & (gnl|cdd|33678 : 66.6) no description available & (gnl|cdd|38301 : 62.7) no description available & (ipr006…
HanXRQChr13g0404361	-1.21073	0.0438324	'protein.targeting.nucleus'	'(q71vm4|ima1a_orysa : 67.4) Importin alpha-1a subunit - Oryza sativa (Rice) & (at5g08530 : 66.2) 51 kDa subunit of complex I (CI51); FUNCTIONS IN: 4 iron, 4 sulfur cluster binding, NAD or NADH binding, FMN binding, NADH dehydrogenase (ubiquinone) activity, oxidoreductase activity, acting on NADH or NADPH; INVOLVED IN: oxidation reduction, mitochondrial electron transport, NADH to ubiquinone; LOC…
HanXRQChr08g0217431	-2.40369	0.0161472	'protein.targeting.nucleus'	'(at1g80680 : 640.0) Mutant has early-flowering phenotype, encodes a putative nucleoporin. Required for the activation of downstream defense pathways by the snc1 mutation. Involved in basal resistance against bacterial pathogens.; SUPPRESSOR OF AUXIN RESISTANCE 3 (SAR3); FUNCTIONS IN: porin activity; INVOLVED IN: mRNA export from nucleus, defense response signaling pathway, resistance gene-depend…
HanXRQChr14g0430061	1.02403	0.00373122	'protein.targeting.secretory pathway.ER'	'(at1g19970 : 149.0) ER lumen protein retaining receptor family protein; FUNCTIONS IN: ER retention sequence binding, receptor activity; INVOLVED IN: protein retention in ER lumen, protein transport; LOCATED IN: integral to membrane; EXPRESSED IN: 23 plant structures; EXPRESSED DURING: 15 growth stages; CONTAINS InterPro DOMAIN/s: ER lumen protein retaining receptor (InterPro:IPR000133); BEST Ara…
HanXRQChr09g0268881	-3.16903	0.00568636	'protein.targeting.secretory pathway.unspecified'	'(at1g75170 : 175.0) Sec14p-like phosphatidylinositol transfer family protein; CONTAINS InterPro DOMAIN/s: Cellular retinaldehyde-binding/triple function, C-terminal (InterPro:IPR001251); BEST Arabidopsis thaliana protein match is: Sec14p-like phosphatidylinositol transfer family protein (TAIR:AT4G36640.1); Has 35333 Blast hits to 34131 proteins in 2444 species: Archae - 798; Bacteria - 22429; Me…
HanXRQChr05g0136941	-1.13848	0.0250497	'PS.calvin cycle.rubisco interacting'	'(q40281|rca_maldo : 309.0) Ribulose bisphosphate carboxylase/oxygenase activase, chloroplast precursor (RuBisCO activase) (RA) - Malus domestica (Apple) (Malus sylvestris) & (at2g39730 : 295.0) Rubisco activase, a nuclear-encoded chloroplast protein that consists of two isoforms arising from alternative splicing in most plants. Required for the light activation of rubisco.; rubisco activase (RCA…
HanXRQChr17g0563041	-1.25377	0.00141139	'PS.calvin cycle.rubisco small subunit'	'(q39746|rbs4_flapr : 323.0) Ribulose bisphosphate carboxylase small chain 4, chloroplast precursor (EC 4.1.1.39) (RuBisCO small subunit 4) - Flaveria pringlei & (at1g67090 : 291.0) ribulose bisphosphate carboxylase small chain 1A (RBCS1A); FUNCTIONS IN: ribulose-bisphosphate carboxylase activity, copper ion binding; INVOLVED IN: carbon fixation, response to cold, response to blue light, response…
HanXRQChr00c0434g0574661	-2.30457	0.00493717	'PS.lightreaction.cyclic electron flow-chlororespiration'	'(q68ru6|nu2c_pangi : 497.0) NAD(P)H-quinone oxidoreductase chain 2, chloroplast (EC 1.6.5.-) (NAD(P)H dehydrogenase, chain 2) (NADH-plastoquinone oxidoreductase chain 2) - Panax ginseng (Korean ginseng) & (atcg01250 : 323.0) NADH dehydrogenase ND2; NDHB.2; FUNCTIONS IN: NADH dehydrogenase (ubiquinone) activity; INVOLVED IN: oxidation reduction, ATP synthesis coupled electron transport; LOCATED I…
HanXRQChr01g0020151	-2.30457	0.00493717	'PS.lightreaction.cyclic electron flow-chlororespiration'	'(q68ru6|nu2c_pangi : 497.0) NAD(P)H-quinone oxidoreductase chain 2, chloroplast (EC 1.6.5.-) (NAD(P)H dehydrogenase, chain 2) (NADH-plastoquinone oxidoreductase chain 2) - Panax ginseng (Korean ginseng) & (atcg01250 : 323.0) NADH dehydrogenase ND2; NDHB.2; FUNCTIONS IN: NADH dehydrogenase (ubiquinone) activity; INVOLVED IN: oxidation reduction, ATP synthesis coupled electron transport; LOCATED I…
HanXRQChr10g0284481	-2.30457	0.00493717	'PS.lightreaction.cyclic electron flow-chlororespiration'	'(q68ru6|nu2c_pangi : 497.0) NAD(P)H-quinone oxidoreductase chain 2, chloroplast (EC 1.6.5.-) (NAD(P)H dehydrogenase, chain 2) (NADH-plastoquinone oxidoreductase chain 2) - Panax ginseng (Korean ginseng) & (atcg01250 : 323.0) NADH dehydrogenase ND2; NDHB.2; FUNCTIONS IN: NADH dehydrogenase (ubiquinone) activity; INVOLVED IN: oxidation reduction, ATP synthesis coupled electron transport; LOCATED I…
HanXRQChr11g0333791	-2.30457	0.00493717	'PS.lightreaction.cyclic electron flow-chlororespiration'	'(q68ru6|nu2c_pangi : 497.0) NAD(P)H-quinone oxidoreductase chain 2, chloroplast (EC 1.6.5.-) (NAD(P)H dehydrogenase, chain 2) (NADH-plastoquinone oxidoreductase chain 2) - Panax ginseng (Korean ginseng) & (atcg01250 : 323.0) NADH dehydrogenase ND2; NDHB.2; FUNCTIONS IN: NADH dehydrogenase (ubiquinone) activity; INVOLVED IN: oxidation reduction, ATP synthesis coupled electron transport; LOCATED I…
HanXRQCPg0580271	-2.30457	0.00493717	'PS.lightreaction.cyclic electron flow-chlororespiration'	'(q68ru6|nu2c_pangi : 497.0) NAD(P)H-quinone oxidoreductase chain 2, chloroplast (EC 1.6.5.-) (NAD(P)H dehydrogenase, chain 2) (NADH-plastoquinone oxidoreductase chain 2) - Panax ginseng (Korean ginseng) & (atcg01250 : 323.0) NADH dehydrogenase ND2; NDHB.2; FUNCTIONS IN: NADH dehydrogenase (ubiquinone) activity; INVOLVED IN: oxidation reduction, ATP synthesis coupled electron transport; LOCATED I…
HanXRQCPg0580451	-2.30457	0.00493717	'PS.lightreaction.cyclic electron flow-chlororespiration'	'(q68ru6|nu2c_pangi : 497.0) NAD(P)H-quinone oxidoreductase chain 2, chloroplast (EC 1.6.5.-) (NAD(P)H dehydrogenase, chain 2) (NADH-plastoquinone oxidoreductase chain 2) - Panax ginseng (Korean ginseng) & (atcg01250 : 323.0) NADH dehydrogenase ND2; NDHB.2; FUNCTIONS IN: NADH dehydrogenase (ubiquinone) activity; INVOLVED IN: oxidation reduction, ATP synthesis coupled electron transport; LOCATED I…
HanXRQChr08g0232801	1.34146	8.97e-05	'PS.lightreaction.photosystem II.PSII polypeptide subunits'	'(p06183|psbr_soltu : 75.9) Photosystem II 10 kDa polypeptide, chloroplast precursor (Light-inducible tissue-specific ST-LS1 protein) - Solanum tuberosum (Potato) & (at1g79040 : 63.5) Encodes for the 10 kDa PsbR subunit of photosystem II (PSII). This subunit appears to be involved in the stable assembly of PSII, particularly that of the oxygen-evolving complex subunit PsbP. Mutants defective in t…
HanXRQChr14g0436381	-1.09448	0.0234043	'PS.photorespiration.serine hydroxymethyltransferase'	'(at4g13930 : 287.0) Encodes a serine hydroxymethyltransferase maximally expressed in root; serine hydroxymethyltransferase 4 (SHM4); FUNCTIONS IN: pyridoxal phosphate binding, glycine hydroxymethyltransferase activity, catalytic activity; INVOLVED IN: response to cadmium ion, glycine metabolic process, L-serine metabolic process; LOCATED IN: cytosol, plasma membrane, membrane; EXPRESSED IN: 9 pl…
HanXRQChr13g0422311	1.89683	0.0168885	'redox.ascorbate and glutathione'	'(at1g06620 : 304.0) encodes a protein whose sequence is similar to a 2-oxoglutarate-dependent dioxygenase; 2-oxoglutarate (2OG) and Fe(II)-dependent oxygenase superfamily protein; CONTAINS InterPro DOMAIN/s: Oxoglutarate/iron-dependent oxygenase (InterPro:IPR005123); BEST Arabidopsis thaliana protein match is: 2-oxoglutarate (2OG) and Fe(II)-dependent oxygenase superfamily protein (TAIR:AT3G6140…
HanXRQChr17g0566631	1.37921	7.39e-06	'redox.ascorbate and glutathione'	'(at2g30830 : 140.0) encodes a protein whose sequence is similar to 2-oxoglutarate-dependent dioxygenase; 2-oxoglutarate (2OG) and Fe(II)-dependent oxygenase superfamily protein; CONTAINS InterPro DOMAIN/s: Oxoglutarate/iron-dependent oxygenase (InterPro:IPR005123); BEST Arabidopsis thaliana protein match is: 2-oxoglutarate (2OG) and Fe(II)-dependent oxygenase superfamily protein (TAIR:AT2G30840.…
HanXRQChr04g0096431	1.25779	0.0397175	'redox.dismutases and catalases'	'(p17598|cata1_goshi : 71.2) Catalase isozyme 1 (EC 1.11.1.6) - Gossypium hirsutum (Upland cotton) & (at1g20630 : 70.9) Catalyzes the reduction of hydrogen peroxide using heme group as cofactor. Protects cells from toxicity by H2O2.; catalase 1 (CAT1); FUNCTIONS IN: catalase activity, cobalt ion binding; INVOLVED IN: in 7 processes; LOCATED IN: mitochondrion, cytosolic ribosome, cell wall, peroxi…
HanXRQChr13g0405871	1.25368	0.0492041	'redox.dismutases and catalases'	'(p49317|cata3_nicpl : 72.4) Catalase isozyme 3 (EC 1.11.1.6) - Nicotiana plumbaginifolia (Leadwort-leaved tobacco) & (at1g20630 : 71.2) Catalyzes the reduction of hydrogen peroxide using heme group as cofactor. Protects cells from toxicity by H2O2.; catalase 1 (CAT1); FUNCTIONS IN: catalase activity, cobalt ion binding; INVOLVED IN: in 7 processes; LOCATED IN: mitochondrion, cytosolic ribosome, …
HanXRQChr11g0350141	3.19953	0.000158025	'redox.glutaredoxins'	'(at3g62950 : 153.0) Thioredoxin superfamily protein; FUNCTIONS IN: electron carrier activity, protein disulfide oxidoreductase activity; INVOLVED IN: cell redox homeostasis; LOCATED IN: endomembrane system; EXPRESSED IN: 8 plant structures; EXPRESSED DURING: 8 growth stages; CONTAINS InterPro DOMAIN/s: Glutaredoxin-like, plant II (InterPro:IPR011905), Glutaredoxin (InterPro:IPR002109), Thioredox…
HanXRQChr07g0193921	2.07445	0.0178682	'redox.glutaredoxins'	'(at5g18600 : 134.0) Thioredoxin superfamily protein; FUNCTIONS IN: electron carrier activity, arsenate reductase (glutaredoxin) activity, protein disulfide oxidoreductase activity; INVOLVED IN: cell redox homeostasis; LOCATED IN: cellular_component unknown; EXPRESSED IN: 18 plant structures; EXPRESSED DURING: 10 growth stages; CONTAINS InterPro DOMAIN/s: Glutaredoxin-like, plant II (InterPro:IPR…
HanXRQChr12g0376121	-1.05429	0.0160173	'redox.misc'	'(at5g17770 : 78.6) Encodes NADH:cytochrome (Cyt) b5 reductase that displayed strict specificity to NADH for the reduction of a recombinant Cyt b5 (AtB5-A), whereas no Cyt b5 reduction was observed when NADPH was used as the electron donor.; NADH:cytochrome B5 reductase 1 (CBR); FUNCTIONS IN: cytochrome-b5 reductase activity; INVOLVED IN: electron transport chain; LOCATED IN: endoplasmic reticulu…
HanXRQChr04g0104941	-1.42871	7.26e-07	'redox.misc'	'(at5g53560 : 71.6) Encodes a cytochrome b5 isoform that can be reduced by AtCBR, a cytochrome b5 reductase.; cytochrome B5 isoform E (CB5-E); FUNCTIONS IN: heme binding; LOCATED IN: chloroplast thylakoid membrane, endoplasmic reticulum, plasma membrane, endoplasmic reticulum membrane, vacuole; EXPRESSED IN: 26 plant structures; EXPRESSED DURING: 13 growth stages; CONTAINS InterPro DOMAIN/s: Cyto…
HanXRQChr13g0406471	-1.47423	0.036374	'redox.misc'	'(at5g17770 : 85.9) Encodes NADH:cytochrome (Cyt) b5 reductase that displayed strict specificity to NADH for the reduction of a recombinant Cyt b5 (AtB5-A), whereas no Cyt b5 reduction was observed when NADPH was used as the electron donor.; NADH:cytochrome B5 reductase 1 (CBR); FUNCTIONS IN: cytochrome-b5 reductase activity; INVOLVED IN: electron transport chain; LOCATED IN: endoplasmic reticulu…
HanXRQChr13g0390541	-1.04686	8.64e-09	'redox.thioredoxin'	'(gnl|cdd|38301 : 57.3) no description available & (gnl|cdd|33678 : 56.2) no description available & (at5g06690 : 51.6) Encodes a thioredoxin (WCRKC1) localized in chloroplast stroma. Contains a WCRKC motif.; WCRKC thioredoxin 1 (WCRKC1); INVOLVED IN: cell redox homeostasis; EXPRESSED IN: 22 plant structures; EXPRESSED DURING: 13 growth stages; CONTAINS InterPro DOMAIN/s: Thioredoxin fold (InterP…
HanXRQChr04g0098451	-1.0264	0.0163091	'RNA.processing.ribonucleases'	'(at2g32070 : 305.0) Polynucleotidyl transferase, ribonuclease H-like superfamily protein; FUNCTIONS IN: ribonuclease activity, nucleic acid binding; INVOLVED IN: RNA modification; LOCATED IN: nucleus; EXPRESSED IN: 23 plant structures; EXPRESSED DURING: 13 growth stages; CONTAINS InterPro DOMAIN/s: Ribonuclease CAF1 (InterPro:IPR006941), Polynucleotidyl transferase, ribonuclease H fold (InterPro…
HanXRQChr06g0167941	-1.70402	0.00701729	'RNA.regulation of transcription.AP2/EREBP, APETALA2/Ethylene-responsive element binding protein family'	'(at2g44840 : 70.1) encodes a member of the ERF (ethylene response factor) subfamily B-3 of ERF/AP2 transcription factor family. The protein contains one AP2 domain. There are 18 members in this subfamily including ATERF-1, ATERF-2, AND ATERF-5.; ethylene-responsive element binding factor 13 (ERF13); CONTAINS InterPro DOMAIN/s: DNA-binding, integrase-type (InterPro:IPR016177), Pathogenesis-relate…
HanXRQChr02g0032371	-2.48012	0.00046558	'RNA.regulation of transcription.AP2/EREBP, APETALA2/Ethylene-responsive element binding protein family'	'(at3g16280 : 113.0) encodes a member of the DREB subfamily A-4 of ERF/AP2 transcription factor family. The protein contains one AP2 domain. There are 17 members in this subfamily including TINY.; Integrase-type DNA-binding superfamily protein; FUNCTIONS IN: DNA binding, sequence-specific DNA binding transcription factor activity; INVOLVED IN: regulation of transcription, DNA-dependent; LOCATED I…
HanXRQChr16g0503531	-1.34278	0.0463418	'RNA.regulation of transcription.ARR'	'(at5g62920 : 85.1) Encodes a Type-A response regulator that is responsive to cytokinin treatment. Its C-ter domain is very short in comparison to other Arabidopsis ARRs (17 total). Arr6 protein is stabilized by cytokinin.; response regulator 6 (ARR6); CONTAINS InterPro DOMAIN/s: CheY-like (InterPro:IPR011006), Signal transduction response regulator, receiver domain (InterPro:IPR001789); BEST Ara…
HanXRQChr09g0271701	-1.60822	0.00158759	'RNA.regulation of transcription.ARR'	'(at3g48100 : 95.9) Encodes a transcription repressor that mediates a negative feedback loop in cytokinin signalling. ARR5 expression is upregulated by Class I KNOX genes. Arr5 protein is stabilized by cytokinin in a two-component phosphorelay.; response regulator 5 (RR5); CONTAINS InterPro DOMAIN/s: CheY-like (InterPro:IPR011006), Signal transduction response regulator, receiver domain (InterPro…
HanXRQChr14g0435981	-1.20274	0.000279804	'RNA.regulation of transcription.AT-rich interaction domain containing transcription factor family'	'(at1g04880 : 123.0) HMG (high mobility group) box protein with ARID/BRIGHT DNA-binding domain; FUNCTIONS IN: sequence-specific DNA binding transcription factor activity; INVOLVED IN: regulation of transcription; LOCATED IN: intracellular, nucleus; EXPRESSED IN: 10 plant structures; EXPRESSED DURING: 7 growth stages; CONTAINS InterPro DOMAIN/s: High mobility group, superfamily (InterPro:IPR009071…
HanXRQChr09g0275661	1.22536	0.00205231	'RNA.regulation of transcription.Aux/IAA family'	'(at3g16500 : 104.0) phytochrome-associated protein 1 (PAP1); phytochrome-associated protein 1 (PAP1); FUNCTIONS IN: sequence-specific DNA binding transcription factor activity; INVOLVED IN: response to auxin stimulus; LOCATED IN: nucleus; EXPRESSED IN: 22 plant structures; EXPRESSED DURING: 13 growth stages; CONTAINS InterPro DOMAIN/s: Aux/IAA-ARF-dimerisation (InterPro:IPR011525), AUX/IAA prote…
HanXRQChr09g0275401	-1.40754	0.030171	'RNA.regulation of transcription.Aux/IAA family'	'(q5vrd1|iaa1_orysa : 87.8) Auxin-responsive protein IAA1 (Indoleacetic acid-induced protein 1) - Oryza sativa (Rice) & (at4g14550 : 87.4) IAA14 is a member of the Aux/IAA protein family. Involved in lateral root development. Gain of function mutation decreases auxin-inducible gene expression. Protein is localized to the nucleus. Expressed in stele and root tip epidermis. Functions as a negative …
HanXRQChr01g0017191	-2.08377	0.00660198	'RNA.regulation of transcription.bHLH,Basic Helix-Loop-Helix family'	'(at5g48560 : 58.9) basic helix-loop-helix (bHLH) DNA-binding superfamily protein; FUNCTIONS IN: DNA binding, sequence-specific DNA binding transcription factor activity; INVOLVED IN: regulation of transcription; LOCATED IN: nucleus; EXPRESSED IN: 14 plant structures; EXPRESSED DURING: LP.06 six leaves visible, LP.04 four leaves visible, 4 anthesis, petal differentiation and expansion stage, LP.0…
HanXRQChr17g0547671	-3.20948	0.00540403	'RNA.regulation of transcription.bHLH,Basic Helix-Loop-Helix family'	'(gnl|cdd|83058 : 63.9) no description available & (at3g28857 : 58.9) basic helix-loop-helix (bHLH) DNA-binding family protein; FUNCTIONS IN: transcription regulator activity; INVOLVED IN: regulation of transcription; CONTAINS InterPro DOMAIN/s: Helix-loop-helix DNA-binding domain (InterPro:IPR001092); BEST Arabidopsis thaliana protein match is: basic helix-loop-helix (bHLH) DNA-binding family pr…
HanXRQChr15g0475651	1.54296	0.000717448	'RNA.regulation of transcription.bZIP transcription factor family'	'(at5g38800 : 97.8) basic leucine-zipper 43 (bZIP43); FUNCTIONS IN: DNA binding, sequence-specific DNA binding transcription factor activity; INVOLVED IN: regulation of transcription, DNA-dependent; CONTAINS InterPro DOMAIN/s: Basic-leucine zipper (bZIP) transcription factor (InterPro:IPR004827), bZIP transcription factor, bZIP-1 (InterPro:IPR011616); BEST Arabidopsis thaliana protein match is: b…
HanXRQChr15g0489891	1.47382	0.00526154	'RNA.regulation of transcription.bZIP transcription factor family'	'(at3g30530 : 140.0) basic leucine-zipper 42 (bZIP42); FUNCTIONS IN: DNA binding, protein homodimerization activity, protein heterodimerization activity, sequence-specific DNA binding transcription factor activity; INVOLVED IN: regulation of transcription, DNA-dependent; EXPRESSED IN: inflorescence meristem, flower; EXPRESSED DURING: petal differentiation and expansion stage; CONTAINS InterPro DO…
HanXRQChr10g0306781	1.72036	0.00124632	'RNA.regulation of transcription.C2C2(Zn) CO-like, Constans-like zinc finger family'	'(at5g48250 : 244.0) B-box type zinc finger protein with CCT domain; FUNCTIONS IN: sequence-specific DNA binding transcription factor activity, zinc ion binding; LOCATED IN: plasma membrane; EXPRESSED IN: 23 plant structures; EXPRESSED DURING: 13 growth stages; CONTAINS InterPro DOMAIN/s: CCT domain (InterPro:IPR010402), Zinc finger, B-box (InterPro:IPR000315); BEST Arabidopsis thaliana protein m…
HanXRQChr04g0100211	1.6913	0.00102285	'RNA.regulation of transcription.C2C2(Zn) CO-like, Constans-like zinc finger family'	'(at1g25440 : 140.0) B-box type zinc finger protein with CCT domain; FUNCTIONS IN: sequence-specific DNA binding transcription factor activity, zinc ion binding; INVOLVED IN: regulation of transcription; LOCATED IN: membrane; EXPRESSED IN: leaf; CONTAINS InterPro DOMAIN/s: CCT domain (InterPro:IPR010402), Zinc finger, B-box (InterPro:IPR000315); BEST Arabidopsis thaliana protein match is: B-box t…
HanXRQChr03g0076131	-1.04981	0.0330001	'RNA.regulation of transcription.C2C2(Zn) CO-like, Constans-like zinc finger family'	'(at5g54470 : 107.0) B-box type zinc finger family protein; FUNCTIONS IN: sequence-specific DNA binding transcription factor activity, zinc ion binding; INVOLVED IN: response to cold, regulation of transcription; LOCATED IN: intracellular; EXPRESSED IN: 11 plant structures; EXPRESSED DURING: 4 anthesis, F mature embryo stage, petal differentiation and expansion stage, E expanded cotyledon stage, …
HanXRQChr15g0479521	-1.11371	0.000147574	'RNA.regulation of transcription.C2C2(Zn) CO-like, Constans-like zinc finger family'	'(at5g54470 : 106.0) B-box type zinc finger family protein; FUNCTIONS IN: sequence-specific DNA binding transcription factor activity, zinc ion binding; INVOLVED IN: response to cold, regulation of transcription; LOCATED IN: intracellular; EXPRESSED IN: 11 plant structures; EXPRESSED DURING: 4 anthesis, F mature embryo stage, petal differentiation and expansion stage, E expanded cotyledon stage, …
HanXRQChr06g0169231	-1.22879	4.26e-06	'RNA.regulation of transcription.C2C2(Zn) CO-like, Constans-like zinc finger family'	'(at1g25440 : 170.0) B-box type zinc finger protein with CCT domain; FUNCTIONS IN: sequence-specific DNA binding transcription factor activity, zinc ion binding; INVOLVED IN: regulation of transcription; LOCATED IN: membrane; EXPRESSED IN: leaf; CONTAINS InterPro DOMAIN/s: CCT domain (InterPro:IPR010402), Zinc finger, B-box (InterPro:IPR000315); BEST Arabidopsis thaliana protein match is: B-box t…
HanXRQChr17g0543111	-1.3863	0.015518	'RNA.regulation of transcription.C2C2(Zn) CO-like, Constans-like zinc finger family'	'(at5g54470 : 111.0) B-box type zinc finger family protein; FUNCTIONS IN: sequence-specific DNA binding transcription factor activity, zinc ion binding; INVOLVED IN: response to cold, regulation of transcription; LOCATED IN: intracellular; EXPRESSED IN: 11 plant structures; EXPRESSED DURING: 4 anthesis, F mature embryo stage, petal differentiation and expansion stage, E expanded cotyledon stage, …
HanXRQChr04g0120451	-1.30694	0.0337854	'RNA.regulation of transcription.C2C2(Zn) DOF zinc finger family'	'(at3g61850 : 146.0) Zinc finger transcription factor of the Dof family involved in the control of seed germination.; dof affecting germination 1 (DAG1); CONTAINS InterPro DOMAIN/s: Zinc finger, Dof-type (InterPro:IPR003851); BEST Arabidopsis thaliana protein match is: Dof-type zinc finger DNA-binding family protein (TAIR:AT2G46590.2); Has 30201 Blast hits to 17322 proteins in 780 species: Archae…
HanXRQChr02g0054071	-2.61172	0.000417047	'RNA.regulation of transcription.C2C2(Zn) GATA transcription factor family'	'(at4g32890 : 128.0) Encodes a member of the GATA factor family of zinc finger transcription factors.; GATA transcription factor 9 (GATA9); CONTAINS InterPro DOMAIN/s: Zinc finger, NHR/GATA-type (InterPro:IPR013088), Transcription factor, GATA, plant (InterPro:IPR016679), Zinc finger, GATA-type (InterPro:IPR000679); BEST Arabidopsis thaliana protein match is: GATA transcription factor 12 (TAIR:AT…
HanXRQChr07g0193181	-2.93365	0.0098791	'RNA.regulation of transcription.C2C2(Zn) GATA transcription factor family'	'(at4g32890 : 134.0) Encodes a member of the GATA factor family of zinc finger transcription factors.; GATA transcription factor 9 (GATA9); CONTAINS InterPro DOMAIN/s: Zinc finger, NHR/GATA-type (InterPro:IPR013088), Transcription factor, GATA, plant (InterPro:IPR016679), Zinc finger, GATA-type (InterPro:IPR000679); BEST Arabidopsis thaliana protein match is: GATA transcription factor 12 (TAIR:AT…
HanXRQChr13g0392511	-1.6269	0.0467256	'RNA.regulation of transcription.C2H2 zinc finger family'	'(gnl|cdd|38301 : 53.9) no description available & (at2g27100 : 50.4) Identified as a leaf form mutant by Redei having serrated leaves. Further analysis of the single loss of function allele indicated pleiotropic effects extending to many aspects of shoot development such as taller meristems, alterations in phase transition, phyllotaxy and branching. Encodes a single zinc finger containing protei…
HanXRQChr01g0027251	1.1782	0.0173813	'RNA.regulation of transcription.CCAAT box binding factor family, HAP3'	'(at3g53340 : 102.0) "nuclear factor Y, subunit B10" (NF-YB10); FUNCTIONS IN: sequence-specific DNA binding transcription factor activity; INVOLVED IN: regulation of transcription, DNA-dependent; LOCATED IN: intracellular, nucleus; EXPRESSED IN: 25 plant structures; EXPRESSED DURING: 15 growth stages; CONTAINS InterPro DOMAIN/s: Transcription factor, CBFA/NFYB, DNA topoisomerase (InterPro:IPR0039…
HanXRQChr04g0109251	1.63128	0.00643406	'RNA.regulation of transcription.G2-like transcription factor family, GARP'	'(at5g59570 : 181.0) Homeodomain-like superfamily protein; CONTAINS InterPro DOMAIN/s: Homeodomain-like (InterPro:IPR009057), Myb, DNA-binding (InterPro:IPR014778), HTH transcriptional regulator, Myb-type, DNA-binding (InterPro:IPR017930), Myb-like DNA-binding domain, SHAQKYF class (InterPro:IPR006447), Homeodomain-related (InterPro:IPR012287); BEST Arabidopsis thaliana protein match is: Homeodom…
HanXRQChr12g0374161	1.00831	0.00426046	'RNA.regulation of transcription.G2-like transcription factor family, GARP'	'(at3g46640 : 222.0) Encodes a myb family transcription factor with a single Myb DNA-binding domain (type SHAQKYF) that is unique to plants and is essential for circadian rhythms, specifically for transcriptional regulation within the circadian clock. LUX is required for normal rhythmic expression of multiple clock outputs in both constant light and darkness. It is coregulated with TOC1 and seems…
HanXRQChr12g0376131	-1.2526	0.0068271	'RNA.regulation of transcription.GRAS transcription factor family'	'(at2g37650 : 607.0) GRAS family transcription factor; CONTAINS InterPro DOMAIN/s: Transcription factor GRAS (InterPro:IPR005202); BEST Arabidopsis thaliana protein match is: SCARECROW-like 14 (TAIR:AT1G07530.1); Has 2417 Blast hits to 2350 proteins in 288 species: Archae - 0; Bacteria - 4; Metazoa - 2; Fungi - 0; Plants - 2410; Viruses - 0; Other Eukaryotes - 1 (source: NCBI BLink). & (ipr005202…
HanXRQChr04g0100411	1.68406	0.000160731	'RNA.regulation of transcription.HB,Homeobox transcription factor family'	'(at2g46680 : 126.0) encodes a putative transcription factor that contains a homeodomain closely linked to a leucine zipper motif. Transcript is detected in all tissues examined. Is transcriptionally regulated in an ABA-dependent manner and may act in a signal transduction pathway which mediates a drought response.; homeobox 7 (HB-7); FUNCTIONS IN: transcription activator activity, sequence-speci…
HanXRQChr17g0545131	-1.09901	0.0175353	'RNA.regulation of transcription.HB,Homeobox transcription factor family'	'(at1g69780 : 198.0) Encodes a homeodomain leucine zipper class I (HD-Zip I) protein.; ATHB13; FUNCTIONS IN: sequence-specific DNA binding, DNA binding, sequence-specific DNA binding transcription factor activity; INVOLVED IN: cotyledon morphogenesis, regulation of transcription, DNA-dependent, response to sucrose stimulus, leaf morphogenesis; LOCATED IN: nucleus; EXPRESSED IN: 22 plant structure…
HanXRQChr17g0554171	2.39459	0.0279451	'RNA.regulation of transcription.Histone acetyltransferases'	'(gnl|cdd|33678 : 77.0) no description available & (at1g32750 : 65.5) This gene is predicted to encode a histone acetyltransferase. Five lines with RNAi constructs directed against HAF1 grow normally and can produce root calli, but have defects in agrobacterium-mediated transformation.; HAF01; FUNCTIONS IN: histone acetyltransferase activity, DNA binding; INVOLVED IN: DNA mediated transformation;…
HanXRQChr02g0039541	-1.36721	0.0263461	'RNA.regulation of transcription.JUMONJI family'	'(at5g46910 : 210.0) Transcription factor jumonji (jmj) family protein / zinc finger (C5HC2 type) family protein; FUNCTIONS IN: sequence-specific DNA binding transcription factor activity; INVOLVED IN: response to chitin, regulation of transcription; LOCATED IN: nucleus; EXPRESSED IN: 24 plant structures; EXPRESSED DURING: 14 growth stages; CONTAINS InterPro DOMAIN/s: Transcription factor jumonji…
HanXRQChr03g0067541	-1.05995	0.0345846	'RNA.regulation of transcription.MYB domain transcription factor family'	'(at5g14750 : 79.3) Encodes a MyB-related protein containing R2 and R3 repeats, involved in root and hypocotyl epidermal cell fate determination. Loss of function mutations make extra root hairs. Nuclear localized protein is a positive regulator for expression of CAPRICE (CPC).; myb domain protein 66 (MYB66); CONTAINS InterPro DOMAIN/s: SANT, DNA-binding (InterPro:IPR001005), Myb, DNA-binding (In…
[truncated: 223 more rows]

## Sheet: 408 genes B481-6
GeneID	log2FoldChange	padj	Mampan Category	Mapman Description
[truncated: 408 more rows]
