# Supplementary material for: Exploring gene networks in two sunflower lines with contrasting leaf senescence phenotype using a system biology approach
Source: BMC Plant Biol. 2019 Oct 24;19:446. doi: 10.1186/s12870-019-2021-6 (PMC6813990; doi:10.1186/s12870-019-2021-6)
Supplement: Supplementary file 4 — Additional file 4: Table S2. Metabolites profile between post-anthesis vs. anthesis in the early and delayed senescence lines respectively. [file 12870_2019_2021_MOESM4_ESM.xlsx]

## Sheet: raw  data
	Anthesis						Post_Anthesis
	R453			B481_6			R453			B481_6
	6_7	6_8	6_9	6_10	6_11	6_12	9_7	9_8	9_9	9_10	9_11	9_12
	17072rA_4	17072rA_6	17072rA_8	17072rA_10	17072rA_12	17072rA_14	17072rA_3	17072rA_5	17072rA_7	17072rA_9	17072rA_11	17072rA_13
aconitic acid, cis	6319	7830	5186	6029	6135	6582	2718	3160	6279	6763	3336	3206
adenosine-5-monophosphate	474	629	474	208	526	544	523	317	525	465	492	522
alanine	70410	100343	90055	158407	155927	145326	37101	76265	71622	144297	144223	136941
ascorbic acid	387	724	537	342	842	757	31	319	394	753	456	433
asparagine	156	297	153	1568	1302	1364	541	665	145	1867	1191	1695
aspartic acid	17871	29285	21213	42637	36976	46035	9221	27862	25825	32220	36774	35958
benzylalcohol	986	980	1171	440	1145	1036	857	996	975	1166	1017	915
beta, alanine (very very low)	46	67	90	40	171	9	25	150	115	81	250	14
caff_17.20	21202	23242	24148	20925	15435	22061	19078	20287	25030	21105	17604	24936
caff17.12_1	26713	25366	30122	26457	20534	23773	26475	25190	30590	22192	20462	27152
citric acid	24284	31302	27551	220226	199636	181294	6341	18470	14278	61168	105575	86500
dehydroascorpic acid dimer	6532	5181	6359	18843	13723	17340	2403	3827	5139	21652	12671	23757
erythritol	36822	35598	40452	33701	29969	32002	33597	42602	46398	39772	38341	40794
ethanolamine	4836	4731	3376	11008	13000	10154	2347	4499	4209	10000	9996	7907
fructose	845829	1076326	636734	948928	848062	904111	350112	375227	794470	936047	461994	434918
fructose-6-phosphate	270	203	632	60	188	214	97	51	195	90	174	75
fucose	11728	13577	13502	13513	13579	12598	8837	13142	14320	16036	16273	16235
fumaric acid	3478709	2626414	3637151	2378662	3527621	1538924	3123196	3358414	3792794	1955194	2812475	1991790
gaba	1360	1916	2158	5150	5345	4959	1521	2613	2265	6171	6066	8192
galactnoil	71706	69998	75822	53416	41530	53786	75295	68015	87812	87795	58479	74982
galacturonic acid	190	183	108	120	73	187	51	123	110	24	71	168
glucose	319065	383762	297391	398124	469995	315733	44417	103156	219779	276490	139341	134005
glucose-6-phosphate	1703	1531	1542	1048	1363	1577	524	742	1088	664	687	785
glucuronic acid, lacton	823	609	505	475	544	786	421	897	573	990	1366	1299
glutamic acid	21503	40983	27352	67413	60201	65137	5308	32215	33165	66575	65697	73660
glutamine	435	370	409	205	487	387	98	281	260	429	141	177
glyceric acid	24607	25181	27769	6961	7229	7079	14415	19534	18848	6919	5903	5542
glycerol	9361	10092	9367	9533	10197	10766	7414	8002	17783	11921	6982	11302
glycerol-3-phosphate	302	264	243	116	344	165	429	265	221	304	354	297
glycine	6711	7610	7514	6594	8796	8226	3376	7744	7744	17596	12066	7627
Glycolic acid	1218	1101	1720	614	1323	1247	1158	1693	1661	1158	1595	1375
histidine	65	29	27	112	162	21	20	25	90	15	9	30
homoserine	2597	3922	3306	2296	3264	2149	1713	3747	3641	1710	1096	1716
Isocitric acid	5923	6835	5659	7056	8670	6511	1024	2118	4083	5267	3092	2936
isolucine	1622	1874	1603	1952	2388	2444	2087	2747	2390	5043	3540	4540
lactic acid	620	831	661	340	597	829	705	430	1335	502	433	831
leucine	2123	2741	2379	2123	2478	2485	3859	4876	4163	6442	4359	6261
lysine	140	300	111	153	297	280	423	758	410	811	619	776
malic acid	249115	356091	378555	227526	222216	204342	250808	506281	285087	94546	206508	163449
maltose	3197	3101	4144	1223	2152	1297	4773	7922	9366	4467	1048	1953
manitol/mannose	3980	6520	4546	6432	7121	6426	3064	3789	4127	7151	5873	7406
methionine	2108	3576	2438	3321	2512	3702	1260	2585	2712	2697	1703	3056
myo, insitol	250637	213321	245824	504549	387254	466494	176596	210250	308376	549285	381692	638780
nicotinic acid	3115	3897	3770	3730	3596	3858	2881	3732	3749	4467	3803	4332
ornithine	292	710	114	105	299	155	381	488	452	541	315	533
phenylalanine	1103	1663	1326	1796	1378	1956	1302	1925	1688	3409	2606	3231
phosphoric acid	88193	109952	111192	134141	118372	118585	62250	100865	84413	64270	58475	101274
proline	3018	7522	1682	2561	4497	2486	3408	4793	3624	5868	4664	6314
putrescine	296	354	124	185	105	246	353	296	208	426	539	430
pyroglutamic acid	140595	145700	169242	227056	168925	237685	105016	185616	185328	239716	221854	209235
pyruvic acid	240	188	422	1173	596	3902	42	121	486	2463	266	678
quinic acid, 3-caffeoyl-cis	264550	245097	253681	253090	152320	244361	180634	177635	262921	266128	176891	283316
quinic_acid_3-caffy1	6001	6893	6458	6850	5981	7458	4251	4938	6942	9575	6028	9053
quinic_acid_3-caffy2	704	798	747	126	527	719	790	999	1160	1425	1195	1481
qunic_acid	24174	23694	26770	17140	17043	16675	13664	17497	18898	17573	16887	12995
raffinose	67241	52404	70503	37504	30189	36177	60550	62521	109002	53202	35841	40961
rhamnose	9421	11030	11019	12892	12667	12299	10421	14669	14117	19187	19887	21297
salicylic acid	266	399	316	62	344	325	175	364	483	386	51	507
serine	25392	50429	29802	88484	81916	69928	6682	34306	34919	107430	107245	107574
serine, O-acetyl	516	255	161	1302	592	875	183	612	583	603	809	915
succinic acid	28008	21153	27755	35089	37019	23941	19172	26000	23786	21674	30523	25440
sucrose	491896	462351	515836	484055	465521	463515	366687	445601	553341	519150	436357	423026
threonic acid	17974	16729	20496	16204	13409	15936	10674	17916	22246	14082	14609	15528
threonine	2956	3887	3387	8976	9155	8846	2154	4918	4712	11891	8603	10130
trehalose	2504	3138	1174	1199	1667	2123	380	685	799	979	1106	849
tryptophan (no clear, very low)	93	10	45	61	190	44	132	17	42	1424	848	2200
tyramine	206	443	182	203	308	420	528	864	559	985	651	974
tyrosine	2428	3493	2028	6972	5258	6444	2721	2541	2811	10674	9010	9799
unknow_217	7074	7573	7194	6055	6758	6613	3631	7136	6542	5873	6982	5302
unknown_7.32_306	703251	733488	793636	693996	665468	596451	881977	911367	804237	818118	964253	678651
uracil	1866	2197	1732	846	1122	1091	2158	1975	1750	1602	1185	1179
urea	1263	1843	1019	1295	1907	2202	1838	1127	2185	2355	1418	2063
valine	3364	4146	3501	4956	5231	5806	3396	6330	5386	11067	7838	9393
xylose	2853	3016	2844	3358	4666	2708	541	766	998	2720	2293	2039
ribitol_217	135680	131739	152284	149272	142336	144237	117496	136059	145172	191450	150683	160579
ribitol_319	23679	23099	26800	24761	25206	25533	20296	23254	25203	34216	26155	28454
Fresh Weight	101.8	96.9	98.7	104	99.8	97.4	101.2	101	105.4	95.4	102.1	98.9

## Sheet: final
	R453: PostAntesis vs Antesis		B481_6: PostAntesis vs Antesis
Metabolite	FC	pvalue	FC	pvalue
aconitic acid, cis	-0.683119	0.145062	-0.735559	0.0324919
adenosine-5-monophosphate	-0.161621	0.645464	0.0100998	0.98086
alanine	-0.47995	0.177602	-0.308828	0.0184732
ascorbic acid	-1.19906	0.116375	-0.475152	0.342117
asparagine	1.23575	0.208283	-0.0478715	0.756447
aspartic acid	-0.129197	0.788087	-0.450483	0.0503483
benzylalcohol	-0.0938445	0.263449	0.0282029	0.943203
beta, alanine	0.523059	0.483315	0.502206	0.735244
quinic acid, caffy_17.20	-0.0497663	0.585944	-0.0777411	0.737987
quinic acid, caffy_17.12	0.055615	0.52664	-0.215615	0.283633
citric acid	-1.07834	0.0314003	-1.41755	0.00214443
dehydroascorpic acid dimer	-0.650026	0.0236089	0.0054855	0.984473
erythritol	0.161099	0.0306901	0.115964	0.272404
ethanolamine	-0.216965	0.507447	-0.492095	0.0401764
fructose	-0.76913	0.148171	-0.799441	0.0233767
fructose-6-phosphate	-1.63341	0.109442	-0.624793	0.403388
fucose	-0.0688032	0.670829	0.0945737	0.386234
fumaric acid	0.133421	0.210653	-0.31942	0.504209
gaba	0.275079	0.335384	0.209119	0.349834
galactnoil	0.137819	0.271158	0.35756	0.0715567
galacturonic acid	-0.763903	0.148001	-0.687567	0.402357
glucose	-1.48909	0.0229778	-1.34409	0.0105481
glucose-6-phosphate	-1.00895	0.00491201	-1.0977	0.0156755
glucuronic acid, lacton	-0.00326746	0.993674	0.832536	0.0658584
glutamic acid	-0.384264	0.557142	-0.100396	0.414946
glutamine	-0.915781	0.0255425	-0.795129	0.219394
glyceric acid	-0.510632	0.00371483	-0.419151	0.00129571
glycerol	0.200342	0.618892	-0.232931	0.259457
glycerol-3-phosphate	0.272956	0.58534	0.416685	0.408901
glycine	-0.200053	0.508468	0.430278	0.265876
Glycolic acid	0.213296	0.269099	0.186689	0.640893
histidine	0.11431	0.891158	-2.6429	0.11928
homoserine	-0.10235	0.774127	-0.983605	0.0293889
Isocitric acid	-1.38096	0.0177086	-1.20669	0.00592482
isolucine	0.544026	0.0360499	0.737112	0.00583356
lactic acid	0.228195	0.643005	-0.201182	0.701585
leucine	0.877988	0.01063	1.05376	0.00506744
lysine	1.54498	0.059403	1.382	0.00237676
malic acid	0.133911	0.744989	-0.655144	0.0909713
maltose	1.10813	0.0127994	0.406653	0.555026
manitol/mannose	-0.431465	0.258498	-0.17229	0.167884
methionine	-0.311366	0.473859	-0.566717	0.101065
myo, insitol	-0.00310867	0.984397	0.00200498	0.993328
nicotinic acid	-0.0181006	0.905319	-0.032045	0.633668
ornithine	0.226882	0.756403	1.09184	0.0558537
phenylalanine	0.295687	0.298397	0.641026	0.0115407
phosphoric acid	-0.282468	0.233068	-0.920492	0.0124568
proline	-0.0515568	0.945732	0.613966	0.0951
putrescine	0.198535	0.723783	1.19097	0.0274023
pyroglutamic acid	0.0933345	0.647845	-0.120034	0.501615
pyruvic acid	-0.428543	0.620613	-1.0462	0.443714
quinic acid, 3-caffeoyl-cis	-0.263442	0.0977616	-0.0493441	0.866173
quinic_acid_3-caffy2	0.421245	0.0201012	1.365	0.0194326
qunic_acid	-0.534681	0.000387887	-0.302693	0.0620547
raffinose	0.317218	0.237429	0.106966	0.4269
rhamnose	0.355388	0.0618062	0.479288	0.0225069
salicylic acid	0.048444	0.903044	0.123281	0.891197
serine	-0.515793	0.446886	0.227784	0.130333
serine, O-acetyl	0.549561	0.429706	-0.426982	0.356365
succinic acid	-0.10442	0.461808	-0.485985	0.156036
sucrose	-0.0709872	0.35917	-0.242767	0.00183732
threonic acid	-0.0973243	0.635899	-0.236684	0.155942
threonine	0.212435	0.555243	-0.0297254	0.633694
trehalose	-1.89154	0.067266	-0.964331	0.0527706
tryptophan	0.539813	0.678502	3.7153	0.0281207
tyramine	1.24609	0.0597609	1.26836	0.0116014
tyrosine	0.0553266	0.870447	0.454673	0.010147
uracil	0.0813998	0.768569	0.157811	0.342532
urea	0.342778	0.442538	-0.112376	0.701516
valine	0.480041	0.157788	0.608353	0.00406267
xylose	-1.90152	0.000503163	-0.813777	0.0579545
