# Supplementary material for: Exploring gene networks in two sunflower lines with contrasting leaf senescence phenotype using a system biology approach
Source: BMC Plant Biol. 2019 Oct 24;19:446. doi: 10.1186/s12870-019-2021-6 (PMC6813990; doi:10.1186/s12870-019-2021-6)
Supplement: Supplementary file 5 — Additional file 5: Table S3. Expression level and degree of TFs up- and down-regulated selected by WGCNA analysis. [file 12870_2019_2021_MOESM5_ESM.xlsx]

## Sheet: Upregulated TFs
ID	Degree	TF	log2FoldChange	padj
HanXRQChr15g0467481	72	WD40-like	5.51998	8.74e-16
HanXRQChr09g0256311	71	bHLH	6.55683	4.25e-22
HanXRQChr09g0270411	71	WD40-like	3.92729	9.39e-07
HanXRQChr02g0048351	71	NAC	2.58179	2.8e-28
HanXRQChr14g0431091	70	C2H2	4.44522	1.58e-30
HanXRQChr16g0497711	69	MYB-HB-like	2.20137	1.63e-13
HanXRQChr17g0533421	68	MYB-HB-like	3.99764	1e-08
HanXRQChr03g0079481	66	C2H2	4.17842	1.6e-10
HanXRQChr14g0461011	66	WD40-like	3.91233	2.52e-06
HanXRQChr01g0023961	66	WD40-like	3.0992	7.31e-09
HanXRQChr05g0145861	66	FHA-SMAD	2.59132	0.000237791
HanXRQChr11g0331421	66	FHA-SMAD	2.59132	0.000237791
HanXRQChr01g0015941	65	Hap3_NF-YB	4.6921	7.89e-14
HanXRQChr15g0464331	64	WD40-like	5.46123	7.12e-21
HanXRQChr00c0452g0574871	63	CCHC(Zn)	4.05749	1.38e-10
HanXRQChr04g0110101	62	MADS-MIKC	5.53068	1.43e-17
HanXRQChr15g0471691	58	SAP	2.85559	1.75e-12
HanXRQChr16g0520861	54	C2H2	4.41738	5.25e-14
HanXRQChr13g0399111	54	WD40-like	2.72041	2.71e-13
HanXRQChr01g0000801	53	C2H2	4.88231	1.84e-27
HanXRQChr09g0260551	53	BTB-POZ	4.54574	4.2e-08
HanXRQChr01g0024701	53	PHD	3.8984	1.82e-08
HanXRQChr05g0138581	53	C2H2	2.28593	5.48e-10
HanXRQChr15g0465821	52	WD40-like	2.83906	7.43e-10
HanXRQChr05g0156601	50	NAC	3.441	7.35e-17
HanXRQChr05g0139441	49	Bromodomain	3.81842	2.03e-07
HanXRQChr08g0223731	48	C2H2	5.71317	4.18e-16
HanXRQChr17g0539041	46	CCHC(Zn)	4.05838	4.65e-06
HanXRQChr11g0320721	38	BED-type(Zn)	3.54411	4.8e-06
HanXRQChr17g0551441	37	LisH	3.2429	0.0014909
HanXRQChr05g0137691	36	C2H2	4.26313	1.11e-10
HanXRQChr05g0144941	35	bHLH	2.19681	1.73e-05
HanXRQChr06g0175871	33	CCHC(Zn)	2.21566	3.38e-06
HanXRQChr02g0034781	31	MYB-HB-like	2.64007	1.07e-12
HanXRQChr12g0370081	30	Hap3_NF-YB	4.36551	2.18e-08
HanXRQChr11g0337551	30	C2H2	3.47959	3.9e-05
HanXRQChr13g0396421	30	CCHC(Zn)	3.44413	4.56e-05
HanXRQChr17g0544141	30	WD40-like	3.31358	0.000896702
HanXRQChr08g0230351	30	RR-A-type	2.6073	0.00504462
HanXRQChr01g0029731	30	AP2-EREBP	2.21731	0.000760942
HanXRQChr01g0017671	29	C3H-WRC_GRF	2.49585	0.00273695
HanXRQChr14g0444301	28	WD40-like	6.03516	2.79e-18
HanXRQChr17g0555761	28	CCHC(Zn)	4.6327	5.52e-11
HanXRQChr14g0447691	28	Homobox-WOX	2.64948	7.75e-12
HanXRQChr09g0267471	28	PHD	2.15996	0.000592107
HanXRQChr01g0000401	28	JmjC	2.01222	0.000333354
HanXRQChr01g0001121	27	GRF	3.08937	0.00199762
HanXRQChr14g0426681	27	CCHC(Zn)	2.79729	1.23e-06
HanXRQChr01g0025401	27	CCHC(Zn)	2.51287	0.0129874
HanXRQChr10g0291531	26	WD40-like	2.60061	0.018747
HanXRQChr09g0240771	24	CCHC(Zn)	2.81159	0.00334062
HanXRQChr03g0071931	24	FAR	2.72791	0.00839581
HanXRQChr07g0199641	24	AP2-EREBP	2.18805	0.0487085
HanXRQChr15g0465341	23	C2C2-CO-like	2.00498	5.04e-27
HanXRQChr02g0042771	22	B3-Domain	3.25416	0.000797933
HanXRQChr10g0282921	20	CCHC(Zn)	3.86879	4.66e-05
HanXRQChr11g0320881	20	CCHC(Zn)	3.86512	1.38e-06
HanXRQChr02g0052611	20	CCHC(Zn)	3.38537	0.000177833
HanXRQChr17g0561531	19	C2H2	2.38822	0.00662351
HanXRQChr09g0267441	18	bHLH	2.30029	0.0310942
HanXRQChr03g0076271	17	CCHC(Zn)	2.939	0.00474457
HanXRQChr04g0125841	17	AP2-EREBP	2.34102	0.0398393
HanXRQChr06g0168811	15	SNF2	2.16362	2.51e-05
HanXRQChr17g0541781	15	CCHC(Zn)	2.11231	0.0414412
HanXRQChr09g0267461	14	PHD	3.22994	0.000639769
HanXRQChr12g0373321	13	CCHC(Zn)	3.96585	2.28e-06
HanXRQChr13g0424971	12	CCHC(Zn)	2.45263	0.000763825
HanXRQChr17g0538691	12	MADS-MIKC	2.00097	0.0245579
HanXRQChr02g0038571	10	CCHC(Zn)	2.7695	0.00942515
HanXRQChr14g0439701	10	bHLH	2.43879	0.00700952
HanXRQChr17g0537341	9	ARID	3.34899	0.000119151
HanXRQChr05g0135231	9	MYB-HB-like	2.63784	0.0114674
HanXRQChr11g0346551	6	bHLH	2.39845	0.0321985
HanXRQChr09g0276891	5	CCHC(Zn)	4.04291	9.66e-10
HanXRQChr13g0409381	1	WD40-like	2.97745	0.00437491
HanXRQChr14g0453091	1	WD40-like	2.81987	0.00843974
HanXRQChr13g0404711	1	ARID	2.79041	0.000894852
HanXRQChr13g0415071	0	CCHC(Zn)	2.45058	0.0092975
HanXRQChr01g0003171	0	CCHC(Zn)	2.24423	0.00686508

## Sheet: Downregulated TFs
ID	Degree	TF	log2FoldChange	padj
HanXRQChr15g0480601	99	PHD	-5.09349	4.23e-10
HanXRQChr01g0027751	98	C2H2	-3.68605	4.5e-38
HanXRQChr01g0008001	96	CCHC(Zn)	-2.96311	9.79e-05
HanXRQChr11g0346451	96	CCHC(Zn)	-4.84282	1.81e-07
HanXRQChr17g0547801	95	JmjC	-5.4149	1.49e-11
HanXRQChr13g0422191	94	bHLH	-4.3784	2.52e-14
HanXRQChr17g0569481	94	C2H2	-5.28797	3.31e-54
HanXRQChr08g0213151	93	C2H2	-4.92107	1.23e-14
HanXRQChr13g0410151	93	Homeodomain-LIKE	-5.53406	1.68e-12
HanXRQChr15g0497171	91	C3H	-3.36922	2.04e-14
HanXRQChr01g0024891	91	NAC	-2.62413	3.33e-05
HanXRQChr07g0206411	91	WD40-like	-4.56654	2.47e-42
HanXRQChr17g0563511	90	A20-like	-4.76766	1.97e-18
HanXRQChr01g0024001	90	NAC	-3.55984	0.000156574
HanXRQChr14g0453511	89	B3-Domain	-3.80735	6.4e-17
HanXRQChr11g0334481	89	C2H2	-2.15008	3.85e-08
HanXRQChr01g0002881	89	CCHC(Zn)	-3.10134	6.36e-17
HanXRQChr10g0291521	89	GRAS	-4.09522	1.32e-05
HanXRQChr10g0299401	88	WRKY	-3.48263	0.000244904
HanXRQChr10g0310231	87	C2H2	-4.06974	1.97e-11
HanXRQChr08g0225021	86	A20-like	-3.21779	0.00198505
HanXRQChr13g0422251	86	bHLH	-5.23842	1.96e-10
HanXRQChr02g0047091	86	Nin-like	-3.16451	2.24e-15
HanXRQChr01g0017341	85	bHLH	-2.53307	3.38e-09
HanXRQChr15g0490951	85	WD40-like	-4.83983	7.02e-10
HanXRQChr08g0223241	84	AP2-EREBP	-2.78633	4.92e-18
HanXRQChr12g0371921	84	bHLH	-3.82904	1.94e-10
HanXRQChr13g0422161	84	bHLH	-6.45118	1.46e-16
HanXRQChr08g0230141	82	AP2-EREBP	-3.68629	1.03e-05
HanXRQChr06g0165851	81	bHLH	-3.82524	1.97e-18
HanXRQChr09g0271631	81	C2H2	-2.44315	0.00473538
HanXRQChr02g0055351	81	C2H2	-4.48296	6.54e-07
HanXRQChr17g0543751	81	NAC	-2.94092	0.000237791
HanXRQChr04g0118031	81	PHD	-4.6912	1.3e-08
HanXRQChr10g0291891	80	bHLH	-3.85366	2.19e-07
HanXRQChr01g0028831	80	WD40-like	-2.58032	1.32e-10
HanXRQChr09g0269271	79	MYB-HB-like	-2.72271	2.44e-25
HanXRQChr08g0233321	78	B3-Domain	-3.21467	5.9e-06
HanXRQChr15g0467101	77	PHD	-2.68602	2.81e-11
HanXRQChr10g0310341	73	C3H	-3.04544	3.02e-21
HanXRQChr13g0409871	73	CCHC(Zn)	-3.92116	2.3e-05
HanXRQChr14g0455351	71	AP2-EREBP	-3.35716	7.83e-08
HanXRQChr15g0484281	71	bHLH	-2.01944	9.54e-07
HanXRQChr15g0491571	71	C2H2	-2.12561	1.84e-06
HanXRQChr03g0062601	71	C3H	-2.98925	4.37e-06
HanXRQChr17g0539151	70	WRKY	-6.2032	4.6e-14
HanXRQChr03g0092101	69	C2C2-Dof	-3.68854	1.56e-12
HanXRQChr05g0148991	69	CCHC(Zn)	-3.42374	1.64e-05
HanXRQChr05g0140931	69	MYB-HB-like	-2.47035	0.00186761
HanXRQChr07g0195571	66	C2H2	-2.00754	0.00121362
HanXRQChr06g0174721	65	MADS-MIKC	-3.24109	0.000997562
HanXRQChr13g0398971	63	PAZ-Argonaute	-3.07932	1.49e-05
HanXRQChr09g0238551	61	MYB-HB-like	-3.40844	4.85e-08
HanXRQChr15g0466861	57	JmjC	-2.70444	3.65e-07
HanXRQChr15g0480591	56	PHD	-3.76159	5.59e-05
HanXRQChr14g0440431	55	C2H2	-2.57105	0.0219853
HanXRQChr07g0190701	55	C3H	-2.0675	9.77e-05
HanXRQChr01g0027881	54	C2H2	-2.40792	0.000425524
HanXRQChr17g0569261	54	GARP-G2-like	-2.58402	2.7e-06
HanXRQChr01g0029791	53	C2H2	-2.17002	0.00452471
HanXRQChr09g0274201	52	AP2-EREBP	-2.69571	0.000340101
HanXRQChr11g0348261	52	BTB-POZ	-2.86756	0.00543026
HanXRQChr12g0384571	52	FAR	-2.26266	0.0492264
HanXRQChr00c1184g0578751	50	AS2-LOB	-3.60726	4.38e-05
HanXRQChr09g0276041	50	bHLH	-2.09435	2.56e-08
HanXRQChr11g0341801	50	RR-A-type	-2.17239	0.00113616
HanXRQChr01g0022881	49	Lambda-DB	-2.96809	1.13e-06
HanXRQChr09g0243451	49	TTF-type(Zn)	-3.20742	0.000111701
HanXRQChr16g0517571	47	CCHC(Zn)	-2.06516	0.0132462
HanXRQChr16g0531891	45	Homobox-WOX	-2.51512	0.0168438
HanXRQChr10g0290331	45	WRKY	-3.61204	5.84e-05
HanXRQChr15g0496971	44	ARF	-2.37035	0.030867
HanXRQChr12g0386201	42	RR-A-type	-3.36618	0.000938954
HanXRQChr13g0402191	40	HD-SAD	-2.8565	1.2e-05
HanXRQChr03g0077591	37	AS2-LOB	-2.10847	0.0351363
HanXRQChr08g0218831	37	BTB-POZ	-2.2232	0.0435126
HanXRQChr06g0168981	37	C2C2-GATA	-2.65892	0.00905904
HanXRQChr12g0370021	36	Hap3_NF-YB	-2.82957	0.0093872
HanXRQChr06g0174111	36	RR-A-type	-2.18435	0.0215033
HanXRQChr14g0455861	34	PAZ-Argonaute	-2.91226	0.00756341
HanXRQChr05g0160941	33	B3-Domain	-3.24569	1.83e-06
HanXRQChr17g0563501	33	bHLH	-2.09095	0.0189149
HanXRQChr17g0559791	32	C2H2	-2.90069	0.00129587
HanXRQChr09g0254161	32	CCHC(Zn)	-3.39941	0.000994606
HanXRQChr13g0417901	30	C2H2	-2.21673	0.000536792
HanXRQChr08g0214611	30	C2H2	-2.91185	0.000228932
HanXRQChr16g0505981	23	bHLH	-2.31958	2.02e-15
HanXRQChr14g0455361	22	AP2-EREBP	-2.3363	0.0230051
HanXRQChr17g0570071	21	CCHC(Zn)	-2.86393	0.00135054
HanXRQChr07g0191951	20	B3-Domain	-2.05514	3.28e-06
HanXRQChr09g0265291	20	bHLH	-3.25162	1.53e-07
HanXRQChr13g0422271	19	bHLH	-4.53315	8.87e-07
HanXRQChr12g0375411	16	MYB-HB-like	-2.01746	0.0348683
HanXRQChr13g0417631	14	AP2-EREBP	-2.47701	0.00963122
HanXRQChr02g0041421	11	SBP	-2.61178	0.000110169
HanXRQChr01g0022251	10	MYB-HB-like	-2.01597	0.0227473
HanXRQChr01g0008511	9	bHLH	-3.21255	0.00249787
HanXRQChr05g0146931	7	CCHC(Zn)	-2.67693	0.0047227
HanXRQChr15g0473091	7	WRKY	-2.51983	2.37e-05
HanXRQChr01g0005291	2	AP2-EREBP	-3.43258	0.000998291
HanXRQChr14g0443041	2	C2H2	-2.24701	0.000591058
HanXRQChr05g0152201	2	C3H	-2.58398	0.0212105
